# Supplementary material for: Genome-Wide Characterization of the Maize (Zea mays L.) WRKY Transcription Factor Family and Their Responses to Ustilago maydis
Source: Int J Mol Sci. 2023 Oct 5;24(19):14916. doi: 10.3390/ijms241914916 (PMC10573107; doi:10.3390/ijms241914916)
Supplement: Supplementary file 1 [file ijms-24-14916-s001.zip › Table S1.xlsx]

## Sheet: Sheet1
Table S1. Number of transcription factors
TF familya	Number
WRKY	47
ERF	45
MYB	37
NAC	37
bHLH	32
C2H2	32
bZIP	19
B3	15
C3H	15
GRAS	12
Trihelix	12
SBP	9
ZF-HD	9
HD-ZIP	8
HSF	8
TALE	8
CAMTA	7
Dof	7
G2-like	6
LBD	5
TCP	5
HB-other	4
NF-YA	4
AP2	3
DBB	3
EIL	3
HB-PHD	3
NF-YB	3
Nin-like	3
BES1	2
GeBP	2
MIKC	2
M-type	2
NF-X1	2
SRS	2
VOZ	2
a) TF.,Transcription factor
