# Supplementary material for: Genome-Wide Characterization of the Maize (Zea mays L.) WRKY Transcription Factor Family and Their Responses to Ustilago maydis
Source: Int J Mol Sci. 2023 Oct 5;24(19):14916. doi: 10.3390/ijms241914916 (PMC10573107; doi:10.3390/ijms241914916)
Supplement: Supplementary file 1 [file ijms-24-14916-s001.zip › Table S10.xlsx]

## Sheet: Sheet1
Table S10. Expression profiles of ZmWRKY genes during the U. maydis infection
ZmWRKY Gene Name	CK_3hpi	CK_6hpi	CK_12hpi	Inf_3hpi	Inf_6hpi	Inf_12hpi
ZmWRKY100	0.06229	0.0948667	0.352478	0	0.206961	0.0643913
ZmWRKY086	0.040456	0.0689163	0	0	0.328658	0.394646
ZmWRKY048	0.748011	0.913092	0.95039	2.17167	2.93952	1.81915
ZmWRKY038	1.18043	1.75812	1.09531	1.08219	1.22128	1.80173
ZmWRKY065	3.4331	4.49752	3.13142	5.82784	10.5201	7.03317
ZmWRKY022	5.79824	5.40076	5.10009	6.57794	7.76637	6.91502
ZmWRKY118	8.58044	7.77295	9.51441	6.19911	5.18086	5.96353
ZmWRKY062	0	0	0	0	0	0
ZmWRKY013	10.698	14.7112	9.28494	21.6413	27.1504	16.178
ZmWRKY114	13.0739	17.3486	39.4563	23.5168	15.5488	28.8362
ZmWRKY057	4.78152	3.04146	2.26798	4.7511	4.03037	4.50795
ZmWRKY112	4.93795	7.29682	2.43497	2.75374	0.755012	3.19444
ZmWRKY113	0.458512	0.228914	0.402869	0.746327	0.355633	0.232817
ZmWRKY083	9.00815	9.96781	10.0216	9.81028	9.97287	10.8942
ZmWRKY061	1.00286	1.30643	0.908978	1.97988	3.06367	2.31776
ZmWRKY039	0.0346737	0.280479	0.430993	0.135245	0.177696	0.368727
ZmWRKY076	0	0	0	0	0	0
ZmWRKY075	0.339557	0.372467	0.503268	1.1721	1.80166	0.855414
ZmWRKY005	0.242121	0.283636	0.594547	1.00189	0.76821	0.975094
ZmWRKY008	0.539065	0.756842	0.69151	0.711833	0.634665	1.19305
ZmWRKY049	0.157036	0.23519	0.366182	1.19662	1.24565	0.855567
ZmWRKY027	1.36325	0.83889	2.54933	2.24922	2.85457	2.14492
ZmWRKY055	1.7984	3.06974	1.99435	2.42056	3.33018	2.34641
ZmWRKY101	0.530375	0.89906	0.931396	2.5745	2.89312	1.46934
ZmWRKY051	0	0	0	0.0572237	0	0
ZmWRKY077	0.260625	0.379561	0.300141	0	0.0617643	0.0663323
ZmWRKY097	0.156737	0	0	0.13837	0.454992	0.099292
ZmWRKY071	2.47484	4.8813	5.58858	11.6005	20.226	16.7688
ZmWRKY002	1.74516	0.398349	0.325634	0.17397	0.135061	0.71056
ZmWRKY031	0.198011	0.104376	0.0917493	0.399589	0.196594	0.137624
ZmWRKY045	0	0	0	0	0	0
ZmWRKY044	3.69713	2.4691	2.79685	5.3216	1.35953	1.83563
ZmWRKY084	0.340515	0.330164	0.172962	0.257379	0.609589	1.018
ZmWRKY006	5.01363	5.2386	4.47928	7.03266	8.98321	8.76069
ZmWRKY094	0.783948	0.700078	2.16816	1.51637	1.00484	1.38435
ZmWRKY064	0	0	0	0	0	0
ZmWRKY054	1.81685	1.41092	1.507	1.1598	0.78481	1.26462
ZmWRKY103	0.0211357	0.078398	0	0.59326	0.651846	0.433833
ZmWRKY066	0	0	0	0	0	0
ZmWRKY016	0.0263977	0	0	0	0	0
ZmWRKY104	0.055927	0	0	1.69453	1.81535	0.471314
ZmWRKY091	0.836441	1.06814	2.00391	1.83615	3.04779	3.50798
ZmWRKY011	1.55205	2.63908	1.23163	2.40532	1.42813	1.14964
ZmWRKY052	0	0	0	0	0	0
ZmWRKY053	0.251052	0.254657	0.208955	0.179225	0	0.120382
ZmWRKY109	0.020312	0.542915	0.884546	3.41334	7.3348	2.01015
ZmWRKY093	8.1714	21.7845	12.5812	41.4085	61.1812	36.1621
ZmWRKY087	0.09366	0.337609	0.247971	0.449341	1.15407	1.0661
ZmWRKY088	0.400731	0.675701	0.722701	0.481732	0.793058	1.89462
ZmWRKY041	0	0.0638293	0	0	0	0.0591807
ZmWRKY015	0.129941	0.156234	0	0	0	0
ZmWRKY115	11.8704	8.54035	6.56035	6.92228	1.42606	1.59064
ZmWRKY073	0	0	0.181876	0.091986	0.101353	0
ZmWRKY023	0.696815	0.50117	0.563967	2.15277	4.63047	3.73352
ZmWRKY068	0	0	0	0	0.076658	0
ZmWRKY107	0.028954	0	0.060464	0.117715	0.0865333	0
ZmWRKY120	0	0	0	0	0	0
ZmWRKY106	0.00337767	0	0	0.0720363	0.17018	0.102733
ZmWRKY063	0.0237553	0	0	0.0558657	0.0644197	0
ZmWRKY024	0.732949	1.61987	2.01588	6.50713	16.6346	11.8992
ZmWRKY080	10.5857	13.547	14.2006	26.8367	19.7714	15.7766
ZmWRKY081	0.777514	1.46187	0.89277	0.594075	0.501189	1.37983
ZmWRKY078	8.17277	14.1436	6.84634	14.5804	25.5832	16.6063
ZmWRKY079	3.62791	6.51218	5.69899	9.37086	11.984	8.92539
ZmWRKY111	0	0	0	0	0	0
ZmWRKY025	0.667751	2.24086	0.217253	1.08549	2.29159	0.85873
ZmWRKY026	0.205068	0.534911	0.47527	0.644463	2.06533	2.42152
ZmWRKY072	0.073565	0.247891	0.131054	3.42904	4.53964	2.23764
ZmWRKY117	9.64161	9.36121	10.7937	7.94277	7.01722	9.58686
ZmWRKY067	0.009969	0.300039	0.632514	7.68752	11.8157	4.15035
ZmWRKY029	4.41684	4.45206	2.93353	5.31148	6.53231	5.44546
ZmWRKY110	6.79288	6.76707	6.91438	6.13682	6.45002	6.52264
ZmWRKY009	0.308736	0.419914	0.390123	0.301459	0.760615	0.498993
ZmWRKY085	0.585069	0.23606	0.742425	1.06961	1.30302	0.84717
ZmWRKY092	0.217113	0.834986	0.784097	1.08627	1.75079	3.80619
ZmWRKY010	0	0	0	0	0	0
ZmWRKY060	38.7224	64.6838	32.7108	101.338	163.798	78.9293
ZmWRKY096	0.650165	1.04329	1.66971	1.07842	2.51037	3.50741
ZmWRKY116	1.45161	1.61086	0.972468	1.47689	2.5463	1.48022
ZmWRKY070	0	0	0	0	0	0
ZmWRKY090	0.0981883	0.254907	0.283695	0.806892	1.10302	1.43763
ZmWRKY099	0.554324	0.663813	1.19185	0.555382	0.62364	1.22489
ZmWRKY037	13.6647	20.2209	7.37527	14.911	15.1788	11.9032
ZmWRKY098	0.209436	0.477823	0.574475	0.454176	0.382739	0.485534
ZmWRKY034	1.02009	1.31821	1.37871	1.80625	0.835648	1.01541
ZmWRKY035	0	0	0	0	0	0
ZmWRKY033	0.132199	0.122303	0.254577	0.829091	0.753879	0.370826
ZmWRKY108	0.00540167	0	0.186108	0	0	0.0600293
ZmWRKY036	0.00850133	0	0	0	0.064627	0
ZmWRKY004	2.18621	3.05393	2.33455	2.90685	4.07826	4.49307
ZmWRKY021	4.4148	5.02519	6.0847	9.60448	12.4038	12.5285
ZmWRKY001	2.50514	4.49432	4.29496	11.6447	24.9032	24.5962
ZmWRKY082	2.06679	1.83675	2.06872	1.36046	1.40014	1.84512
ZmWRKY089	0	0	0	0	0	0
ZmWRKY102	6.1339	5.09505	6.00717	7.7286	5.32094	4.36844
ZmWRKY047	5.42895	5.7288	5.31429	7.00738	8.32478	7.1738
ZmWRKY105	11.2417	12.0605	3.93549	4.59827	5.40548	5.64366
ZmWRKY019	0	0	0	0	0	0
ZmWRKY018	0	0	0	0	0	0
ZmWRKY030	0	0	0	0.0581337	0.125071	0
ZmWRKY032	0.150327	0	0.168258	0.948963	1.28927	1.23327
ZmWRKY074	2.98969	6.72806	4.19292	11.4434	15.7424	10.6767
ZmWRKY050	0.181671	0.081884	0.270857	0.0597497	0.0802427	0.105443
ZmWRKY020	3.8166	6.55435	5.60606	5.29372	5.84551	5.20976
ZmWRKY056	0.334276	0.267473	0.79313	3.8144	4.21385	1.91818
ZmWRKY014	0	0	0	0	0	0
ZmWRKY040	1.24744	1.50658	2.14648	4.8712	6.32876	3.19714
ZmWRKY046	0.449372	1.48156	0.774276	4.4401	6.43828	4.27684
ZmWRKY059	2.4861	3.34543	2.40826	3.09463	4.57002	2.871
ZmWRKY069	3.05488	8.87599	5.27176	4.76237	8.03177	12.3169
ZmWRKY042	6.38853	10.9453	7.52057	45.8429	71.4098	37.9589
ZmWRKY095	0	0	0	0	0	0
ZmWRKY058	0.355105	0.553213	0.853654	0.268683	0.236484	0.253622
ZmWRKY007	0	0	0	0.289123	0.276321	0.0919737
ZmWRKY043	0.104911	0.092604	0.25335	0.297001	0.490628	0.335261
ZmWRKY119	0.0498573	0.0669807	0	0	0	0
ZmWRKY028	9.58407	10.1195	12.6038	9.43472	10.4861	11.6149
ZmWRKY012	0.327526	0.287216	0.251201	0.159736	0.10338	0.250742
ZmWRKY017	8.0976	9.2455	7.04373	15.1046	19.7954	14.7517
ZmWRKY003	0	0	0	0	0	0
