# Supplementary material for: Genome-Wide Characterization of the Maize (Zea mays L.) WRKY Transcription Factor Family and Their Responses to Ustilago maydis
Source: Int J Mol Sci. 2023 Oct 5;24(19):14916. doi: 10.3390/ijms241914916 (PMC10573107; doi:10.3390/ijms241914916)
Supplement: Supplementary file 1 [file ijms-24-14916-s001.zip › Table S11.xlsx]

## Sheet: Sheet1
Table S11. W-box Sequence
Name	Sequence
W-boxa	TGACCTGACCTGACC
W-box-mub	TTCTCTTCTCTTCTC
a) three tandem W-box repeats
b) three tandem W-box repeats, each of which has three bases mutated
