# Supplementary material for: Genome-Wide Characterization of the Maize (Zea mays L.) WRKY Transcription Factor Family and Their Responses to Ustilago maydis
Source: Int J Mol Sci. 2023 Oct 5;24(19):14916. doi: 10.3390/ijms241914916 (PMC10573107; doi:10.3390/ijms241914916)
Supplement: Supplementary file 1 [file ijms-24-14916-s001.zip › Table S12.xlsx]

## Sheet: Sheet1
Table S12. qPCR primer
Primer name	Primer sequence (5'-3')
ZmWRKY1_F	AGCAGGTGCAGCAGAAGG
ZmWRKY1_R	TGGAACTCGGAGGGGGAG
ZmWRKY6_F	GAGAAGCAACAGCGGGGT
ZmWRKY6_R	TCCAGGCTAGCCACGCTA
ZmWRKY13_F	CCTGGAGCTGCTGGTGAC
ZmWRKY13_R	TGCGGTCGAGGATGGAGA
ZmWRKY17_F	GCGGCAAGTACGGTGCTA
ZmWRKY17_R	CCACCAAGGCACCACCAA
ZmWRKY21_F	ACGATCCCAGTGCCCTCT
ZmWRKY21_R	GTGGTTGCGAGACAGGCT
ZmWRKY22_F	GCCAGGGCCTTCACCAAT
ZmWRKY22_R	TGTTGCATCGCTGTGGGT
ZmWRKY28_F	TTCCACCAGCAGCAGTCG
ZmWRKY28_R	AGACGACATGGTGCCAGC
ZmWRKY37_F	AGAAGCGGGTTGTGTCGG
ZmWRKY37_R	GGTAGGGGGAGCCCTTGA
ZmWRKY38_F	CCAGGAAGCAGGTGGAGC
ZmWRKY38_R	CTCCGAGTGGCTGTGCTC
ZmWRKY42_F	GCCAAGTATGCCTCCTCCTC
ZmWRKY42_R	TTGCAAGAGGGCGTAGTCAG
ZmWRKY60_F	CCCAGGGTGTCGAAGCTG
ZmWRKY60_R	ACTTGCGCCACTGGTACC
ZmWRKY71_F	TCAGCAAGACGACAGCCG
ZmWRKY71_R	GGGAAGGACGTGGTCTGC
ZmWRKY78_F	ACACCTGCGTTCAGAGCC
ZmWRKY78_R	CCATGAGGTTGGCGTCGT
ZmWRKY80_F	CTGGTGGCCACGTACGAG
ZmWRKY80_R	CTGGTGAGGTCCAGCGTG
ZmWRKY82_F	TTCTGGTTCTGGCAGCGG
ZmWRKY82_R	GGTCCCAACTGTCCGCTC
ZmWRKY83_F	CGATGCCAGGGCCTTCAA
ZmWRKY83_R	GGTTCCGGAACTGAGGGC
ZmWRKY93_F	ACTGGACCGGAGCACTCT
ZmWRKY93_R	CTCCTGCTTCCAGCGCTT
ZmWRKY114_F	CCAGCCATCGTCGGTTGT
ZmWRKY114_R	TGCGTGCACCGGAAGTAG
ZmWRKY115_F	GAAGGTGGAGACGACGCC
ZmWRKY115_R	CTCGGGGGACAAGGCTTG
ZmWRKY117_F	GAGCGTTCGCTTGATGGC
ZmWRKY117_R	TGAAGGAACTGCACCAGCA
ZmSWEET4b_F	GCAGCCCAAACACTTCTCTT
ZmSWEET4b_R	AGAAAGCTCATGTTGCCAAGG
