# Supplementary material for: Genome-Wide Characterization of the Maize (Zea mays L.) WRKY Transcription Factor Family and Their Responses to Ustilago maydis
Source: Int J Mol Sci. 2023 Oct 5;24(19):14916. doi: 10.3390/ijms241914916 (PMC10573107; doi:10.3390/ijms241914916)
Supplement: Supplementary file 1 [file ijms-24-14916-s001.zip › Table S13.xlsx]

## Sheet: Sheet1
Table S13. Vector construction primer
Primer name	Primer sequence (5'-3')
pB42AD-ZmWRKY01_F	TGCCTCTCCCGAATTCATGTCTCCGGCGCCG
pB42AD-ZmWRKY01_R	GCTTCTCGAGTCGGCCTTACAAAAAATGGAA
pB42AD-ZmWRKY17_F	TGCCTCTCCCGAATTCATGACGACCCTCGA
pB42AD-ZmWRKY17_R	GCTTCTCGAGTCGGCCTCACCGTGGGTAGG
pB42AD-ZmWRKY42_F	TGCCTCTCCCGAATTCATGTCTTCTGGAGGA
pB42AD-ZmWRKY42_R	GCTTCTCGAGTCGGCCGAATTCTTACGGGTTATT
pB42AD-ZmWRKY71_F	TGCCTCTCCCGAATTCATGGCGTCCTCGACGG
pB42AD-ZmWRKY71_R	GCTTCTCGAGTCGGCCCTAGCAGAGGAGCGA
pB42AD-ZmWRKY78_F	TGCCTCTCCCGAATTCATGGCCAGCGTTAT
pB42AD-ZmWRKY78_R	GCTTCTCGAGTCGGCCTCACGCTAAGAAGCT
pB42AD-ZmWRKY80_F	TGCCTCTCCCGAATTCATGCTGCTCATGGAC
pB42AD-ZmWRKY80_R	GCTTCTCGAGTCGGCCCTAGTACTCCGGCA
pB42AD-ZmWRKY93_F	TGCCTCTCCCGAATTCATGGCGTCCTCCAC
pB42AD-ZmWRKY93_R	GCTTCTCGAGTCGGCCCTAGCAGAGGAGCGA
pLacZi-ZmSWEET4b_F	ATCTGTCGACCTCGAGATAGATTATCCTTAAG
pLacZi-ZmSWEET4b_R	CATACAGAGCACATGCGACGAGCGAGTGAAGG
pLacZi-P1_F	ATCTGTCGACCTCGAGATAGATTATCCTTA
pLacZi-P1_R	ATACAGAGCACATGCTCTCGGGTCAAACTG
pLacZi-P2_F	ATCTGTCGACCTCGAGCTATACTCTGTAGT
pLacZi-P2_R	CATACAGAGCACATGCGACGAGCGAGTGAAGG
1305-ZmWRKY01_F	AGTCCGGAGCTAGCTAATGGACTTCTCTCT
1305-ZmWRKY01_R	CTCGAGACGTCTCTAGGCAGAAACGAAGTG
1305-ZmWRKY17_F	AGTCCGGAGCTAGCTCACTTAACCGTGGGT
1305-ZmWRKY17_R	CGAGACGTCTCTAGCAATATTCAATCCGGC
1305-ZmWRKY42_F	AGTCCGGAGCTAGCTGCGCCTATCCTCGCA
1305-ZmWRKY42_R	TCGAGACGTCTCTAGTCTTTCATTTTTTCC
1305-ZmWRKY71_F	AGTCCGGAGCTAGCTACTCCCGTCAGCCAC
1305-ZmWRKY71_R	TCGAGACGTCTCTAGGGAAATAACGCGATC
1305-ZmWRKY78_F	AGTCCGGAGCTAGCTCACACACCACAACCC
1305-ZmWRKY78_R	TCGAGACGTCTCTAGTAAATATCACGCAAA
1305-ZmWRKY80_F	AGTCCGGAGCTAGCTAGGGGAGGCGAGGAG
1305-ZmWRKY80_R	TCGAGACGTCTCTAGATTGATAACTAGGCA
1305-ZmWRKY93_F	AGTCCGGAGCTAGCTACTCCCGTCCGCTTC
1305-ZmWRKY93_R	TCGAGACGTCTCTAGCACCTCTCAAGTTCA
