# Supplementary material for: Genome-Wide Characterization of the Maize (Zea mays L.) WRKY Transcription Factor Family and Their Responses to Ustilago maydis
Source: Int J Mol Sci. 2023 Oct 5;24(19):14916. doi: 10.3390/ijms241914916 (PMC10573107; doi:10.3390/ijms241914916)
Supplement: Supplementary file 1 [file ijms-24-14916-s001.zip › Table S2.xlsx]

## Sheet: Sheet1
Table S2. Basic information of WRKY genes in Maize
ZmWRKY Gene Name	ZmWRKY Gene ID	Chromosome	Coordinate (5’-3’)	Protein			Subcellular localization
				Lengh（aa）	MW(kDa)	pI
ZmWRKY001	Zm00001eb015320_T003	1	52489489-52490901	214	23.2757	8.94	Nucleus
ZmWRKY002	Zm00001eb020400_T001	1	75800802-75801504	230	25.6363	8.73	Nucleus
ZmWRKY003	Zm00001eb025220_T001	1	107564069-107566034	440	47.1874	6.17	Nucleus
ZmWRKY004	Zm00001eb030990_T002	1	171853349-171855490	377	39.9284	10.06	Nucleus
ZmWRKY005	Zm00001eb042020_T001	1	221467932-221469468	333	35.1171	6.4	Nucleus
ZmWRKY006	Zm00001eb051120_T003	1	259960440-259963533	354	38.0441	9.81	Nucleus
ZmWRKY007	Zm00001eb052670_T001	1	265480427-265482136	142	15.6212	8.44	Mitochondrion
ZmWRKY008	Zm00001eb056780_T001	1	281517779-281521970	397	42.7979	9.98	Nucleus
ZmWRKY009	Zm00001eb057820_T002	1	284893193-284896905	331	34.512	6	Nucleus
ZmWRKY010	Zm00001eb057960_T001	1	285336031-285338486	426	45.1108	6.22	Nucleus
ZmWRKY011	Zm00001eb061030_T001	1	295605861-295607663	420	44.5731	9.52	Nucleus
ZmWRKY012	Zm00001eb064880_T002	1	306267392-306273204	381	40.9748	6.67	Nucleus
ZmWRKY013	Zm00001eb071590_T001	2	12267363-12269118	298	31.3608	10.12	Nucleus
ZmWRKY014	Zm00001eb072020_T001	2	13315755-13319662	505	53.0531	5.24	Nucleus
ZmWRKY015	Zm00001eb075170_T001	2	22962932-22967728	284	30.6678	8.54	Chloroplast
ZmWRKY016	Zm00001eb079950_T001	2	40372800-40378260	703	74.8173	6.32	Nucleus
ZmWRKY017	Zm00001eb086280_T002	2	81747287-81749259	331	35.3839	9.88	Nucleus
ZmWRKY018	Zm00001eb093930_T001	2	156120469-156121686	311	33.7897	5.52	Nucleus
ZmWRKY019	Zm00001eb093940_T001	2	156169453-156170852	350	37.6062	5.98	Nucleus
ZmWRKY020	Zm00001eb098330_T001	2	180591437-180593476	331	34.7818	6.09	Nucleus
ZmWRKY021	Zm00001eb101700_T001	2	194543903-194548073	567	60.3408	5.99	Nucleus
ZmWRKY022	Zm00001eb107920_T001	2	214664832-214671196	610	65.6779	6.43	Nucleus
ZmWRKY023	Zm00001eb112840_T001	2	228234191-228238969	220	24.2675	9.22	Nucleus
ZmWRKY024	Zm00001eb118760_T003	3	1311499-1314009	541	56.667	6.87	Nucleus
ZmWRKY025	Zm00001eb121600_T001	3	8156446-8157934	273	28.09	5.83	Nucleus
ZmWRKY026	Zm00001eb121610_T001	3	8161296-8163793	547	56.2066	6.44	Nucleus
ZmWRKY027	Zm00001eb129690_T001	3	49965120-49969220	581	60.6117	8.17	Nucleus
ZmWRKY028	Zm00001eb135400_T002	3	117426714-117429765	367	39.3408	10.1	Nucleus
ZmWRKY029	Zm00001eb138040_T001	3	136530071-136538089	494	52.5287	6.57	Nucleus
ZmWRKY030	Zm00001eb139800_T001	3	146484190-146486165	337	36.8251	5.41	Nucleus
ZmWRKY031	Zm00001eb148260_T002	3	185689438-185707229	352	37.4033	5.69	Nucleus
ZmWRKY032	Zm00001eb149300_T001	3	188996178-188999173	555	59.2015	6.28	Nucleus
ZmWRKY033	Zm00001eb149550_T001	3	189975073-189976602	270	28.6438	6.24	Nucleus
ZmWRKY034	Zm00001eb149570_T001	3	190004165-190007206	333	35.8349	5.66	Nucleus
ZmWRKY035	Zm00001eb149580_T001	3	190089267-190098848	263	29.6864	5.2	Nucleus
ZmWRKY036	Zm00001eb149600_T001	3	190197068-190205511	240	26.8218	6.25	Nucleus
ZmWRKY037	Zm00001eb153330_T001	3	203396807-203399102	369	40.0206	6.05	Nucleus
ZmWRKY038	Zm00001eb154170_T001	3	206259224-206260931	287	29.6719	5.36	Cytoplasm
ZmWRKY039	Zm00001eb154960_T001	3	208413249-208414456	213	22.9156	8.33	Chloroplast
ZmWRKY040	Zm00001eb157490_T002	3	216571698-216574876	381	40.1808	6.76	Nucleus
ZmWRKY041	Zm00001eb158000_T001	3	218364100-218365540	334	34.6718	6.41	Nucleus
ZmWRKY042	Zm00001eb159340_T001	3	222742345-222745239	352	38.3313	6.78	Nucleus
ZmWRKY043	Zm00001eb159410_T001	3	222986799-222988934	345	36.4487	6.81	Nucleus
ZmWRKY044	Zm00001eb163840_T002	3	236522206-236525143	378	40.4896	6.09	Peroxisome
ZmWRKY045	Zm00001eb163850_T001	3	236635882-236639269	423	45.9731	6.56	Cytoplasm
ZmWRKY046	Zm00001eb169460_T001	4	19556269-19559184	229	24.7302	9.57	Nucleus
ZmWRKY047	Zm00001eb176740_T001	4	60959395-60978218	566	61.7099	6.2	Endoplasmic Reticulum
ZmWRKY048	Zm00001eb178160_T001	4	72859843-72861348	306	31.9132	9.74	Nucleus
ZmWRKY049	Zm00001eb178550_T001	4	76342534-76343904	320	34.3174	5.92	Nucleus
ZmWRKY050	Zm00001eb186280_T001	4	156397677-156406120	235	25.6428	8.24	Nucleus
ZmWRKY051	Zm00001eb188100_T001	4	164079872-164084191	467	49.1778	5.85	Nucleus
ZmWRKY052	Zm00001eb195400_T001	4	189990485-189991956	374	39.9129	5.65	Nucleus
ZmWRKY053	Zm00001eb195440_T001	4	190174815-190176763	346	38.2048	5.96	Nucleus
ZmWRKY054	Zm00001eb199530_T003	4	204247399-204251757	729	78.7347	6.9	Nucleus
ZmWRKY055	Zm00001eb203940_T002	4	230706932-230708881	370	39.4719	5.17	Nucleus
ZmWRKY056	Zm00001eb206730_T001	4	243666888-243668382	272	29.2078	9.01	Nucleus
ZmWRKY057	Zm00001eb215190_T001	5	8344232-8348733	395	42.3103	9.95	Nucleus
ZmWRKY058	Zm00001eb218170_T001	5	16027780-16029491	144	15.568	5.82	Mitochondrion
ZmWRKY059	Zm00001eb218880_T002	5	18699853-18702581	369	39.3935	9.81	Nucleus
ZmWRKY060	Zm00001eb234120_T001	5	94906730-94908994	347	37.6437	8.55	Nucleus
ZmWRKY061	Zm00001eb237820_T001	5	141090966-141093089	383	40.7627	5.51	Nucleus
ZmWRKY062	Zm00001eb249120_T001	5	194992068-194995077	231	25.7071	8.58	Nucleus
ZmWRKY063	Zm00001eb251530_T002	5	207584013-207587766	484	50.8054	5.72	Nucleus
ZmWRKY064	Zm00001eb256230_T001	5	219067294-219070208	579	61.4928	5.29	Nucleus
ZmWRKY065	Zm00001eb264780_T002	6	30552224-30556909	496	52.619	7.71	Nucleus
ZmWRKY066	Zm00001eb271190_T001	6	85879515-85880962	366	39.429	7.67	Nucleus
ZmWRKY067	Zm00001eb275080_T001	6	106223799-106225577	344	36.5791	9.31	Nucleus
ZmWRKY068	Zm00001eb278090_T001	6	117642126-117642964	182	19.6613	9.8	Nucleus
ZmWRKY069	Zm00001eb282840_T001	6	138392027-138393545	237	26.1474	7.65	Cytoplasm
ZmWRKY070	Zm00001eb285050_T001	6	146674826-146677763	379	40.0048	5.98	Extracellular
ZmWRKY071	Zm00001eb286490_T003	6	152580226-152582428	489	51.5027	8.07	Nucleus
ZmWRKY072	Zm00001eb290350_T001	6	164456110-164459156	554	59.1351	5.97	Nucleus
ZmWRKY073	Zm00001eb293420_T001	6	171308418-171309602	218	23.4425	9.18	Chloroplast
ZmWRKY074	Zm00001eb294180_T001	6	172967670-172969521	221	22.9634	6.65	Cytoplasm
ZmWRKY075	Zm00001eb296020_T001	6	176262652-176265843	408	42.8356	6.5	Nucleus
ZmWRKY076	Zm00001eb296130_T002	6	176484714-176487315	562	59.7589	6.26	Nucleus
ZmWRKY077	Zm00001eb298580_T001	7	2015056-2016859	332	34.7647	6.39	Nucleus
ZmWRKY078	Zm00001eb310260_T001	7	96759949-96761998	302	32.3559	5.58	Nucleus
ZmWRKY079	Zm00001eb310270_T001	7	96856787-96858658	324	34.3552	6.31	Nucleus
ZmWRKY080	Zm00001eb312870_T001	7	120042917-120045023	301	32.3653	7.51	Nucleus
ZmWRKY081	Zm00001eb312890_T001	7	120285678-120287275	298	32.745	8.78	Nucleus
ZmWRKY082	Zm00001eb316310_T001	7	136627409-136631370	583	62.2849	6.29	Nucleus
ZmWRKY083	Zm00001eb325760_T001	7	170359555-170370301	613	65.877	6.09	Nucleus
ZmWRKY084	Zm00001eb330710_T001	7	182242663-182245204	338	34.6674	8.68	Nucleus
ZmWRKY085	Zm00001eb332300_T001	8	947653-957891	547	57.527	6.95	Nucleus
ZmWRKY086	Zm00001eb335440_T001	8	13508591-13510143	341	36.5898	6.99	Nucleus
ZmWRKY087	Zm00001eb337270_T001	8	20447561-20448977	229	24.1389	7.64	Cytoplasm
ZmWRKY088	Zm00001eb337290_T001	8	20464406-20466685	540	55.4716	7.01	Nucleus
ZmWRKY089	Zm00001eb343960_T001	8	72349453-72353888	610	64.6416	6.2	Nucleus
ZmWRKY090	Zm00001eb344160_T003	8	73725447-73726858	292	31.5373	6.25	Nucleus
ZmWRKY091	Zm00001eb344810_T001	8	76469546-76471098	347	37.2674	8.35	Nucleus
ZmWRKY092	Zm00001eb346880_T001	8	90761884-90763219	205	22.0451	6.51	Nucleus
ZmWRKY093	Zm00001eb350280_T001	8	112735309-112737607	498	52.5227	7.25	Nucleus
ZmWRKY094	Zm00001eb352050_T002	8	121712053-121714688	228	25.3605	7.1	Nucleus
ZmWRKY095	Zm00001eb353670_T001	8	128132417-128134338	229	24.2955	8.72	Nucleus
ZmWRKY096	Zm00001eb356430_T001	8	139630965-139632383	196	20.5526	8.87	Chloroplast
ZmWRKY097	Zm00001eb357350_T001	8	143708638-143709838	298	30.9921	9.39	Chloroplast
ZmWRKY098	Zm00001eb358680_T001	8	149028083-149029934	397	42.556	8.91	Chloroplast
ZmWRKY099	Zm00001eb358740_T001	8	149333847-149336307	359	39.2283	6.3	Nucleus
ZmWRKY100	Zm00001eb359470_T001	8	151857978-151860038	327	34.5958	6.97	Nucleus
ZmWRKY101	Zm00001eb359740_T001	8	152974669-152977680	414	43.4135	6.09	Nucleus
ZmWRKY102	Zm00001eb367920_T001	8	175320183-175325093	355	37.2885	5.8	Nucleus
ZmWRKY103	Zm00001eb368640_T001	8	176583215-176586254	571	60.556	6.08	Nucleus
ZmWRKY104	Zm00001eb368850_T001	8	176832027-176833577	277	29.1354	6.2	Nucleus
ZmWRKY105	Zm00001eb370960_T001	8	180873852-180875582	277	30.023	4.88	Nucleus
ZmWRKY106	Zm00001eb371340_T002	8	182226097-182227650	227	25.1632	8.32	Nucleus
ZmWRKY107	Zm00001eb376400_T001	9	19838473-19842846	396	42.3659	5.77	Nucleus
ZmWRKY108	Zm00001eb377160_T001	9	21780973-21787760	650	67.9087	6.48	Nucleus
ZmWRKY109	Zm00001eb388620_T001	9	108440693-108442442	335	36.4859	9.34	Nucleus
ZmWRKY110	Zm00001eb393300_T001	9	129936165-129943187	497	52.5896	6.73	Nucleus
ZmWRKY111	Zm00001eb395130_T001	9	137062181-137064003	336	35.3827	5.4	Nucleus
ZmWRKY112	Zm00001eb406000_T003	10	3537669-3539629	324	34.3916	6	Nucleus
ZmWRKY113	Zm00001eb406030_T001	10	3568884-3570955	286	32.3434	6.42	Nucleus
ZmWRKY114	Zm00001eb408520_T003	10	12018755-12021028	425	45.1198	5.55	Nucleus
ZmWRKY115	Zm00001eb413920_T002	10	66492821-66493957	221	24.678	8.84	Nucleus
ZmWRKY116	Zm00001eb417490_T001	10	88887211-88892173	547	55.9171	6.1	Nucleus
ZmWRKY117	Zm00001eb419370_T001	10	99863745-99864392	125	14.0284	6.52	Nucleus
ZmWRKY118	Zm00001eb421820_T001	10	116135861-116136508	125	14.0284	6.52	Nucleus
ZmWRKY119	Zm00001eb424710_T002	10	127266390-127271037	663	70.6282	6.61	Nucleus
ZmWRKY120	Zm00001eb430130_T001	10	142822216-142826354	484	50.9969	5.4	Nucleus
