# Supplementary material for: Genome-Wide Characterization of the Maize (Zea mays L.) WRKY Transcription Factor Family and Their Responses to Ustilago maydis
Source: Int J Mol Sci. 2023 Oct 5;24(19):14916. doi: 10.3390/ijms241914916 (PMC10573107; doi:10.3390/ijms241914916)
Supplement: Supplementary file 1 [file ijms-24-14916-s001.zip › Table S3.xlsx]

## Sheet: Sheet1
Table S3. Analyses the motifs in maize WRKY proteins from the MEME website.
Motif	E-value	Sites	Width	Multilevel consensus sequence
1	1.6e-2511	116	26	DGYRWRKYGQKAVKNSPYPRSYYRCT
2	9.1e-1700	100	29	RGCPARKHVERCVDDPSMLIVTYEGDHNH
3	8.6e-384	14	40	DGYNWRKYGQKQVKGSENPRSYYKCTFPSCPTKKKVERSL
4	1.4e-343	37	21	SRAVREPRVVVQTTSEVDILD
5	4.1e-218	19	27	DGQVTEVVYKGRHNHSKPQPNRRLAAG
6	6e-103	33	15	KKRRKNRYKRVYRVP
7	4.3e-112	16	29	EAELRRVVEENRRLRGMLEELTRSYGALQ
8	9.1e-97	16	29	NVTAAAAAAIASDPNFTVALAAAITSIIG
9	8.6e-85	16	21	LTIPPGLSPATLLESPVFISN
10	2e-77	10	39	PLPPAATTMANTTSAAAAMLLSGPATSRDGAAALLGHPA
