# Supplementary material for: Genome-Wide Characterization of the Maize (Zea mays L.) WRKY Transcription Factor Family and Their Responses to Ustilago maydis
Source: Int J Mol Sci. 2023 Oct 5;24(19):14916. doi: 10.3390/ijms241914916 (PMC10573107; doi:10.3390/ijms241914916)
Supplement: Supplementary file 1 [file ijms-24-14916-s001.zip › Table S4.xlsx]

## Sheet: Sheet1
Table S4. Ka/Ks anaylsis of the duplicated WRKY gene pairs in Zea mays
No.	ZmWRKY Gene Name	ZmWRKY Gene Name	Ka	Ks	Ka/Ks	Duplication Type
1	ZmWRKY120	ZmWRKY014	0.0606711	0.273829	0.221566	Segmental duplication
2	ZmWRKY112	ZmWRKY018	0.557621	1.43027	0.389873	Segmental duplication
3	ZmWRKY005	ZmWRKY020	0.40891	0.663212	0.616561	Segmental duplication
4	ZmWRKY116	ZmWRKY027	0.384748	0.832393	0.462218	Segmental duplication
5	ZmWRKY018	ZmWRKY044	0.721831	1.57485	0.458348	Segmental duplication
6	ZmWRKY112	ZmWRKY044	0.238175	0.506217	0.4705	Segmental duplication
7	ZmWRKY005	ZmWRKY049	0.056749	0.133889	0.423851	Segmental duplication
8	ZmWRKY020	ZmWRKY049	0.484234	0.655609	0.738601	Segmental duplication
9	ZmWRKY015	ZmWRKY050	0.256524	0.811797	0.315995	Segmental duplication
10	ZmWRKY019	ZmWRKY052	0.12728	0.30476	0.417638	Segmental duplication
11	ZmWRKY018	ZmWRKY053	0.598591	1.54727	0.386869	Segmental duplication
12	ZmWRKY112	ZmWRKY053	0.668697	1.82823	0.365762	Segmental duplication
13	ZmWRKY021	ZmWRKY054	0.358686	1.53911	0.233048	Segmental duplication
14	ZmWRKY007	ZmWRKY058	0.124479	0.139493	0.892368	Segmental duplication
15	ZmWRKY056	ZmWRKY060	0.156282	0.184437	0.847345	Segmental duplication
16	ZmWRKY050	ZmWRKY062	0.0637015	0.170566	0.373471	Segmental duplication
17	ZmWRKY060	ZmWRKY067	0.258696	0.534284	0.484191	Segmental duplication
18	ZmWRKY032	ZmWRKY072	0.273076	0.49312	0.553773	Segmental duplication
19	ZmWRKY039	ZmWRKY074	0.306111	0.86953	0.352042	Segmental duplication
20	ZmWRKY040	ZmWRKY075	0.250574	0.502837	0.49832	Segmental duplication
21	ZmWRKY020	ZmWRKY078	0.293475	0.447231	0.656204	Segmental duplication
22	ZmWRKY021	ZmWRKY082	0.0695809	0.172848	0.402556	Segmental duplication
23	ZmWRKY054	ZmWRKY082	0.380816	1.8818	0.202368	Segmental duplication
24	ZmWRKY022	ZmWRKY083	0.0450251	0.178256	0.252587	Segmental duplication
25	ZmWRKY027	ZmWRKY085	0.129494	0.356674	0.363059	Segmental duplication
26	ZmWRKY116	ZmWRKY085	0.410241	1.0044	0.408445	Segmental duplication
27	ZmWRKY025	ZmWRKY087	0.104063	0.212958	0.488654	Segmental duplication
28	ZmWRKY076	ZmWRKY089	0.137981	0.228395	0.604135	Segmental duplication
29	ZmWRKY041	ZmWRKY090	0.433692	0.657969	0.659137	Segmental duplication
30	ZmWRKY043	ZmWRKY091	0.35399	0.744107	0.475725	Segmental duplication
31	ZmWRKY055	ZmWRKY091	0.495815	0.8445	0.587111	Segmental duplication
32	ZmWRKY034	ZmWRKY094	0.749755	1.28502	0.583457	Segmental duplication
33	ZmWRKY073	ZmWRKY095	0.115295	0.358237	0.32184	Segmental duplication
34	ZmWRKY043	ZmWRKY098	0.108249	0.196327	0.551373	Segmental duplication
35	ZmWRKY091	ZmWRKY098	0.358442	0.818457	0.437949	Segmental duplication
36	ZmWRKY042	ZmWRKY099	0.0928869	0.198609	0.467687	Segmental duplication
37	ZmWRKY041	ZmWRKY100	0.0980222	0.192847	0.50829	Segmental duplication
38	ZmWRKY090	ZmWRKY100	0.489745	0.715629	0.684357	Segmental duplication
39	ZmWRKY040	ZmWRKY101	0.110025	0.197091	0.558247	Segmental duplication
40	ZmWRKY075	ZmWRKY101	0.300972	0.598229	0.503104	Segmental duplication
41	ZmWRKY031	ZmWRKY102	0.163214	0.259864	0.628073	Segmental duplication
42	ZmWRKY032	ZmWRKY103	0.0510996	0.136335	0.37481	Segmental duplication
43	ZmWRKY072	ZmWRKY103	0.323054	0.563699	0.573095	Segmental duplication
44	ZmWRKY033	ZmWRKY104	0.0814543	0.167358	0.486708	Segmental duplication
45	ZmWRKY037	ZmWRKY105	0.157428	0.363455	0.433143	Segmental duplication
46	ZmWRKY073	ZmWRKY106	0.354209	0.817125	0.433482	Segmental duplication
47	ZmWRKY095	ZmWRKY106	0.325875	0.85546	0.380935	Segmental duplication
48	ZmWRKY066	ZmWRKY107	0.169381	0.258922	0.654178	Segmental duplication
49	ZmWRKY060	ZmWRKY109	0.247865	0.602917	0.41111	Segmental duplication
50	ZmWRKY084	ZmWRKY111	0.48581	0.835907	0.581177	Segmental duplication
