# Supplementary material for: Genome-Wide Characterization of the Maize (Zea mays L.) WRKY Transcription Factor Family and Their Responses to Ustilago maydis
Source: Int J Mol Sci. 2023 Oct 5;24(19):14916. doi: 10.3390/ijms241914916 (PMC10573107; doi:10.3390/ijms241914916)
Supplement: Supplementary file 1 [file ijms-24-14916-s001.zip › Table S5.xlsx]

## Sheet: Sheet1
Table S5. The Ka/Ks ratios for WRKY orthologous proteins between Zea mays and Arabidopsis thaliana
No.	ZmWRKY Gene Name	AtWRKY gene ID	Ka	Ks	Ka/Ks	Selection Pressure
1	ZmWRKY002	AT1G13960.1	0.495549	NaN	NaN	NaN
2	ZmWRKY015	AT2G44745.1	0.448648	NaN	NaN	NaN
3	ZmWRKY032	AT2G30250.1	0.466375	NaN	NaN	NaN
4	ZmWRKY034	AT2G30590.1	0.970933	NaN	NaN	NaN
5	ZmWRKY035	AT3G56400.1	0.913181	NaN	NaN	NaN
6	ZmWRKY027	AT4G01720.1	0.510318	NaN	NaN	NaN
7	ZmWRKY033	AT5G01900.1	0.696702	1.47963	0.470861	Purifying selection
8	ZmWRKY050	AT2G44745.1	0.482182	NaN	NaN	NaN
9	ZmWRKY053	AT2G40750.1	0.843005	NaN	NaN	NaN
10	ZmWRKY054	AT5G56270.1	0.487025	NaN	NaN	NaN
11	ZmWRKY062	AT2G44745.1	0.450019	NaN	NaN	NaN
12	ZmWRKY060	AT4G31800.1	0.649052	NaN	NaN	NaN
13	ZmWRKY067	AT1G80840.1	0.58728	NaN	NaN	NaN
14	ZmWRKY082	AT4G26440.1	0.550451	NaN	NaN	NaN
15	ZmWRKY082	AT5G56270.1	0.455063	NaN	NaN	NaN
16	ZmWRKY094	AT2G40740.3	0.75455	2.62603	0.287335	Purifying selection
17	ZmWRKY103	AT2G30250.1	0.519204	NaN	NaN	NaN
18	ZmWRKY103	AT2G38470.1	0.4717	NaN	NaN	NaN
19	ZmWRKY085	AT4G01720.1	0.588971	NaN	NaN	NaN
NaN: High Sequence Divergence Value (pS>=0.75)
