# Supplementary material for: Genome-Wide Characterization of the Maize (Zea mays L.) WRKY Transcription Factor Family and Their Responses to Ustilago maydis
Source: Int J Mol Sci. 2023 Oct 5;24(19):14916. doi: 10.3390/ijms241914916 (PMC10573107; doi:10.3390/ijms241914916)
Supplement: Supplementary file 1 [file ijms-24-14916-s001.zip › Table S6.xlsx]

## Sheet: Sheet1
Table S6. The Ka/Ks ratios for WRKY orthologous proteins between Zea mays and Oryza sativa
No.	ZmWRKY Gene Name	OsWRKY gene ID	Ka	Ks	Ka/Ks	Selection Pressure
1	ZmWRKY001	Os03t0321700	0.115247	2.56116	0.0449981	Purifying selection
2	ZmWRKY002	Os07t0596900	0.375142	0.985885	0.380512	Purifying selection
3	ZmWRKY004	Os12t0597700	0.164002	0.743003	0.220728	Purifying selection
4	ZmWRKY005	Os08t0386200	0.295401	0.510985	0.578102	Purifying selection
5	ZmWRKY007	Os03t0657400	0.23205	0.412409	0.562671	Purifying selection
6	ZmWRKY009	Os03t0758000	0.202517	0.676963	0.299156	Purifying selection
7	ZmWRKY009	Os07t0111400	0.350471	0.765645	0.457746	Purifying selection
8	ZmWRKY010	Os03t0758950	0.244608	0.709441	0.34479	Purifying selection
9	ZmWRKY011	Os03t0798500	0.206037	0.692071	0.29771	Purifying selection
10	ZmWRKY011	Os03t0741400	0.489597	3.1365	0.156097	Purifying selection
11	ZmWRKY012	Os03t0855100	0.326418	0.99781	0.327134	Purifying selection
12	ZmWRKY013	Os04t0605100	0.0820098	0.357732	0.229249	Purifying selection
13	ZmWRKY013	Os08t0235800	0.189386	0.782377	0.242065	Purifying selection
14	ZmWRKY014	Os02t0698800	0.249306	0.706697	0.352776	Purifying selection
15	ZmWRKY014	Os04t0597300	0.101645	0.782015	0.129978	Purifying selection
16	ZmWRKY015	Os04t0545000	0.169769	0.531955	0.319142	Purifying selection
17	ZmWRKY016	Os04t0471700	0.260427	0.679108	0.383484	Purifying selection
18	ZmWRKY018	Os11t0117500	0.581013	1.61638	0.359454	Purifying selection
19	ZmWRKY018	Os12t0116700	0.570718	1.7446	0.327134	Purifying selection
20	ZmWRKY019	Os11t0116900	0.658569	1.62084	0.406314	Purifying selection
21	ZmWRKY019	Os12t0116400	0.625337	1.53895	0.406342	Purifying selection
22	ZmWRKY020	Os09t0334500	0.264785	0.459198	0.576625	Purifying selection
23	ZmWRKY021	Os08t0499300	0.298668	1.0929	0.273281	Purifying selection
24	ZmWRKY021	Os09t0481700	0.174207	0.743377	0.234346	Purifying selection
25	ZmWRKY022	Os07t0583700	0.127592	0.599797	0.212725	Purifying selection
26	ZmWRKY023	Os11t0490900	0.276614	0.774906	0.356964	Purifying selection
27	ZmWRKY024	Os01t0246700	0.255409	0.727596	0.351031	Purifying selection
28	ZmWRKY025	Os01t0186000	0.36305	0.670491	0.541468	Purifying selection
29	ZmWRKY025	Os05t0183100	0.433182	0.884389	0.48981	Purifying selection
30	ZmWRKY026	Os01t0185900	0.193381	0.543789	0.355618	Purifying selection
31	ZmWRKY027	Os01t0289600	0.349332	0.862083	0.405219	Purifying selection
32	ZmWRKY027	Os05t0137500	0.31442	0.915293	0.343519	Purifying selection
33	ZmWRKY029	Os12t0507300	0.12859	0.578573	0.222253	Purifying selection
34	ZmWRKY030	Os01t0972800	0.311112	0.945455	0.329061	Purifying selection
35	ZmWRKY031	Os01t0842801	0.307032	0.431031	0.712319	Purifying selection
36	ZmWRKY032	Os01t0826400	0.116517	0.382337	0.304749	Purifying selection
37	ZmWRKY032	Os05t0474800	0.298738	0.461793	0.646908	Purifying selection
38	ZmWRKY033	Os01t0821600	0.294095	0.548428	0.536252	Purifying selection
39	ZmWRKY033	Os05t0478400	0.501729	0.643329	0.779895	Purifying selection
40	ZmWRKY034	Os01t0820400	0.643876	1.74932	0.368073	Purifying selection
41	ZmWRKY034	Os11t0116900	0.789922	1.90111	0.415505	Purifying selection
42	ZmWRKY034	Os12t0116400	0.738041	2.63766	0.279809	Purifying selection
43	ZmWRKY034	Os03t0335200	0.783425	1.52002	0.515405	Purifying selection
44	ZmWRKY035	Os11t0117500	0.763634	2.19481	0.347926	Purifying selection
45	ZmWRKY035	Os12t0116700	0.820086	2.10338	0.389889	Purifying selection
46	ZmWRKY035	Os05t0478800	0.718195	2.56459	0.280043	Purifying selection
47	ZmWRKY037	Os01t0750100	0.258345	0.634722	0.407021	Purifying selection
48	ZmWRKY038	Os01t0730700	0.182052	0.530714	0.343033	Purifying selection
49	ZmWRKY039	Os01t0714800	0.266701	0.758063	0.351819	Purifying selection
50	ZmWRKY039	Os05t0537100	0.322434	0.845603	0.381307	Purifying selection
51	ZmWRKY040	Os05t0565900	0.249532	0.611296	0.4082	Purifying selection
52	ZmWRKY041	Os01t0656400	0.242002	0.41094	0.588899	Purifying selection
53	ZmWRKY041	Os05t0571200	0.415145	0.536184	0.774259	Purifying selection
54	ZmWRKY042	Os01t0626400	0.167867	0.528843	0.317424	Purifying selection
55	ZmWRKY042	Os05t0583000	0.360072	0.844452	0.426397	Purifying selection
56	ZmWRKY043	Os01t0624700	0.21426	0.508563	0.421305	Purifying selection
57	ZmWRKY044	Os11t0117600	0.500131	1.50664	0.331952	Purifying selection
58	ZmWRKY045	Os11t0116900	0.780806	2.37448	0.328832	Purifying selection
59	ZmWRKY045	Os12t0116400	0.806475	3.18993	0.252819	Purifying selection
60	ZmWRKY046	Os11t0490900	0.276213	0.753742	0.366455	Purifying selection
61	ZmWRKY048	Os04t0605100	0.308189	0.70954	0.434351	Purifying selection
62	ZmWRKY048	Os08t0235800	0.265464	0.48497	0.547381	Purifying selection
63	ZmWRKY049	Os08t0386200	0.312631	0.508067	0.615334	Purifying selection
64	ZmWRKY050	Os02t0652100	0.255396	0.942364	0.271017	Purifying selection
65	ZmWRKY050	Os04t0545000	0.255391	0.883245	0.28915	Purifying selection
66	ZmWRKY051	Os02t0698800	0.234129	0.61586	0.380165	Purifying selection
67	ZmWRKY052	Os01t0820400	0.681409	5.62207	0.121202	Purifying selection
68	ZmWRKY052	Os11t0116900	0.71424	2.06179	0.346417	Purifying selection
69	ZmWRKY052	Os12t0116400	0.667966	2.0932	0.319112	Purifying selection
70	ZmWRKY052	Os05t0478400	0.714619	1.25103	0.571223	Purifying selection
71	ZmWRKY053	Os05t0478800	0.625759	1.2794	0.489105	Purifying selection
72	ZmWRKY053	Os07t0680400	0.731925	2.59357	0.282207	Purifying selection
73	ZmWRKY054	Os08t0499300	0.254052	0.921849	0.275589	Purifying selection
74	ZmWRKY054	Os09t0481700	0.351833	1.47234	0.238962	Purifying selection
75	ZmWRKY055	Os02t0265200	0.188318	0.590379	0.318978	Purifying selection
76	ZmWRKY056	Os02t0181300	0.205486	0.576705	0.35631	Purifying selection
77	ZmWRKY056	Os06t0649000	0.296635	0.565781	0.524293	Purifying selection
78	ZmWRKY058	Os03t0657400	0.239298	0.465134	0.514471	Purifying selection
79	ZmWRKY059	Os12t0597700	0.20384	1.21218	0.16816	Purifying selection
80	ZmWRKY060	Os02t0181300	0.162785	0.546019	0.29813	Purifying selection
81	ZmWRKY060	Os06t0649000	0.263326	0.593189	0.443916	Purifying selection
82	ZmWRKY061	Os02t0265200	0.247006	0.646642	0.381982	Purifying selection
83	ZmWRKY062	Os02t0652100	0.22019	0.966241	0.227884	Purifying selection
84	ZmWRKY062	Os04t0545000	0.237859	0.667837	0.356163	Purifying selection
85	ZmWRKY064	Os02t0770500	0.190913	0.564747	0.33805	Purifying selection
86	ZmWRKY066	Os06t0158100	0.313297	0.610654	0.513052	Purifying selection
87	ZmWRKY067	Os02t0181300	0.24057	0.6134	0.392191	Purifying selection
88	ZmWRKY067	Os06t0649000	0.164709	0.495402	0.332476	Purifying selection
89	ZmWRKY068	Os02t0265200	0.393139	0.965909	0.407014	Purifying selection
90	ZmWRKY069	Os05t0183100	0.268513	0.637087	0.421469	Purifying selection
91	ZmWRKY070	Os05t0321900	0.306726	0.611702	0.50143	Purifying selection
92	ZmWRKY071	Os05t0343400	0.152636	0.498801	0.306006	Purifying selection
93	ZmWRKY072	Os01t0826400	0.271278	0.511802	0.530045	Purifying selection
94	ZmWRKY072	Os05t0474800	0.218904	0.462345	0.473464	Purifying selection
95	ZmWRKY073	Os01t0734000	0.311354	0.728376	0.427464	Purifying selection
96	ZmWRKY074	Os01t0714800	0.360239	0.799248	0.450722	Purifying selection
97	ZmWRKY074	Os05t0537100	0.12021	0.388239	0.309629	Purifying selection
98	ZmWRKY075	Os05t0565900	0.250195	0.561348	0.445704	Purifying selection
99	ZmWRKY075	Os05t0583000	0.461594	0.933698	0.494372	Purifying selection
100	ZmWRKY076	Os05t0567200	0.286529	0.512251	0.559352	Purifying selection
101	ZmWRKY077	Os07t0111400	0.223753	0.657972	0.340065	Purifying selection
102	ZmWRKY078	Os08t0386200	0.465089	0.745967	0.623471	Purifying selection
103	ZmWRKY078	Os09t0334500	0.308059	0.671444	0.4588	Purifying selection
104	ZmWRKY080	Os09t0417600	0.183827	0.539526	0.34072	Purifying selection
105	ZmWRKY082	Os08t0499300	0.303775	1.11453	0.27256	Purifying selection
106	ZmWRKY082	Os09t0481700	0.189765	0.722469	0.262662	Purifying selection
107	ZmWRKY083	Os07t0583700	0.116321	0.586592	0.1983	Purifying selection
108	ZmWRKY084	Os11t0117500	0.835678	1.9037	0.438975	Purifying selection
109	ZmWRKY084	Os03t0335200	0.521384	1.02598	0.508179	Purifying selection
110	ZmWRKY084	Os07t0680400	0.328522	0.675283	0.486495	Purifying selection
111	ZmWRKY085	Os01t0289600	0.372333	0.878507	0.423825	Purifying selection
112	ZmWRKY085	Os05t0137500	0.320316	1.00874	0.31754	Purifying selection
113	ZmWRKY087	Os01t0186000	0.240269	0.572207	0.419899	Purifying selection
114	ZmWRKY087	Os05t0183100	0.446744	0.781996	0.571287	Purifying selection
115	ZmWRKY089	Os05t0567200	0.292105	0.530309	0.550821	Purifying selection
116	ZmWRKY090	Os01t0656400	0.464703	0.651917	0.712826	Purifying selection
117	ZmWRKY090	Os05t0571200	0.30907	0.53734	0.575184	Purifying selection
118	ZmWRKY091	Os01t0624700	0.373356	0.711775	0.524542	Purifying selection
119	ZmWRKY092	Os01t0186000	0.341657	0.893273	0.382477	Purifying selection
120	ZmWRKY092	Os05t0183100	0.262352	0.616037	0.425871	Purifying selection
121	ZmWRKY094	Os01t0820700	0.762487	1.18602	0.642894	Purifying selection
122	ZmWRKY094	Os05t0478700	0.35842	0.788513	0.454552	Purifying selection
123	ZmWRKY095	Os01t0734000	0.33113	0.651042	0.508616	Purifying selection
124	ZmWRKY097	Os01t0586800	0.454065	0.800282	0.567381	Purifying selection
125	ZmWRKY098	Os01t0624700	0.25016	0.580951	0.430605	Purifying selection
126	ZmWRKY099	Os01t0626400	0.190142	0.457827	0.415314	Purifying selection
127	ZmWRKY099	Os05t0583000	0.406922	0.805921	0.504916	Purifying selection
128	ZmWRKY100	Os01t0656400	0.263684	0.439263	0.600287	Purifying selection
129	ZmWRKY100	Os05t0571200	0.454633	0.603166	0.753745	Purifying selection
130	ZmWRKY101	Os05t0565900	0.314948	0.599922	0.524982	Purifying selection
131	ZmWRKY102	Os01t0842801	0.280036	0.404103	0.692983	Purifying selection
132	ZmWRKY103	Os01t0826400	0.119005	0.442297	0.269061	Purifying selection
133	ZmWRKY103	Os05t0474800	0.295428	0.455513	0.648561	Purifying selection
134	ZmWRKY104	Os01t0821600	0.295887	0.527594	0.560822	Purifying selection
135	ZmWRKY104	Os05t0478400	0.513692	0.709101	0.724428	Purifying selection
136	ZmWRKY105	Os01t0750100	0.13597	0.448612	0.30309	Purifying selection
137	ZmWRKY106	Os01t0734000	0.215706	0.632914	0.340815	Purifying selection
138	ZmWRKY107	Os06t0158100	0.260796	0.552486	0.47204	Purifying selection
139	ZmWRKY108	Os06t0146250	0.211811	0.693182	0.305563	Purifying selection
140	ZmWRKY109	Os02t0181300	0.237763	0.629295	0.377825	Purifying selection
141	ZmWRKY109	Os06t0649000	0.165692	0.503679	0.328964	Purifying selection
142	ZmWRKY110	Os07t0596900	0.352847	0.933235	0.37809	Purifying selection
143	ZmWRKY111	Os03t0335200	0.362259	0.80336	0.45093	Purifying selection
144	ZmWRKY111	Os07t0680400	0.551332	0.959325	0.574708	Purifying selection
145	ZmWRKY112	Os11t0117600	0.44102	2.0981	0.2102	Purifying selection
146	ZmWRKY113	Os11t0117400	0.300136	0.898707	0.333965	Purifying selection
147	ZmWRKY113	Os12t0116600	0.283637	0.940161	0.30169	Purifying selection
148	ZmWRKY116	Os01t0289600	0.39166	0.865782	0.452377	Purifying selection
149	ZmWRKY116	Os05t0137500	0.269746	0.616196	0.437759	Purifying selection
150	ZmWRKY120	Os02t0698800	0.242784	0.711698	0.341134	Purifying selection
151	ZmWRKY120	Os04t0597300	0.103554	0.616863	0.167873	Purifying selection
