# Supplementary material for: Genome-Wide Characterization of the Maize (Zea mays L.) WRKY Transcription Factor Family and Their Responses to Ustilago maydis
Source: Int J Mol Sci. 2023 Oct 5;24(19):14916. doi: 10.3390/ijms241914916 (PMC10573107; doi:10.3390/ijms241914916)
Supplement: Supplementary file 1 [file ijms-24-14916-s001.zip › Table S7.xlsx]

## Sheet: Sheet1
Table S7. The Ka/Ks ratios for WRKY orthologous proteins between Zea mays and Setaria italica
No.	ZmWRKY Gene Name	SiWRKY gene ID	Ka	Ks	Ka/Ks	Selection Pressure
1	ZmWRKY001	KQK91100	0.0210725	0.220582	0.0955313	Purifying selection
2	ZmWRKY003	KQK89722	0.14989	0.379663	0.394797	Purifying selection
3	ZmWRKY004	KQL17064	0.10152	0.925438	0.1097	Purifying selection
4	ZmWRKY004	KQK88030	0.199467	2.36582	0.0843118	Purifying selection
5	ZmWRKY005	KQL01629	0.159176	0.432536	0.368006	Purifying selection
6	ZmWRKY007	KQK87848	0.146493	0.359087	0.40796	Purifying selection
7	ZmWRKY009	KQK87023	0.111519	0.35028	0.318372	Purifying selection
8	ZmWRKY011	KQK87172	0.487855	1.44024	0.338732	Purifying selection
9	ZmWRKY011	KQK86647	0.0904549	0.293515	0.308178	Purifying selection
10	ZmWRKY012	KQK86111	0.146028	0.46873	0.311541	Purifying selection
11	ZmWRKY013	KQL00302	0.232852	0.649156	0.3587	Purifying selection
12	ZmWRKY013	KQK98793	0.0462482	0.25183	0.183648	Purifying selection
13	ZmWRKY014	KQL31074	0.255715	0.855794	0.298804	Purifying selection
14	ZmWRKY014	KQK98722	0.0677551	0.342306	0.197937	Purifying selection
15	ZmWRKY015	KQL30741	0.251947	0.866236	0.290852	Purifying selection
16	ZmWRKY015	KQL23914	0.109057	0.346079	0.315123	Purifying selection
17	ZmWRKY016	KQK97674	0.12687	0.388315	0.326719	Purifying selection
18	ZmWRKY017	KQK96621	0.0630578	0.282528	0.223191	Purifying selection
19	ZmWRKY018	KQK99681	0.518679	1.68085	0.308581	Purifying selection
20	ZmWRKY018	KQK93355	0.159136	0.706424	0.22527	Purifying selection
21	ZmWRKY019	KQK99676	0.250749	0.60987	0.411152	Purifying selection
22	ZmWRKY019	KQK93358	0.707413	1.51935	0.465603	Purifying selection
23	ZmWRKY020	KQL24182	0.213604	0.331268	0.644806	Purifying selection
24	ZmWRKY021	KQL24985	0.106688	0.355553	0.300061	Purifying selection
25	ZmWRKY021	KQL02360	0.306813	1.11189	0.275939	Purifying selection
26	ZmWRKY022	KQL26438	0.0477892	0.271423	0.176069	Purifying selection
27	ZmWRKY023	KQK94614	0.113913	0.545177	0.208946	Purifying selection
28	ZmWRKY024	KQL03158	0.466211	0.878049	0.530963	Purifying selection
29	ZmWRKY025	KQL13852	0.36259	0.812879	0.446056	Purifying selection
30	ZmWRKY025	KQL04746	0.20655	0.378869	0.545175	Purifying selection
31	ZmWRKY026	KQL04745	0.103646	0.31489	0.329151	Purifying selection
32	ZmWRKY027	KQL13263	0.344934	0.717667	0.480633	Purifying selection
33	ZmWRKY027	KQL03556	0.0997536	0.419784	0.237631	Purifying selection
34	ZmWRKY029	KQL16824	0.0550252	0.343163	0.160347	Purifying selection
35	ZmWRKY030	KQL08795	0.284635	0.461434	0.616848	Purifying selection
36	ZmWRKY031	KQL07679	0.193355	0.311822	0.620081	Purifying selection
37	ZmWRKY032	KQL15970	0.318422	0.686924	0.463548	Purifying selection
38	ZmWRKY032	KQL15052	0.230392	0.413416	0.557289	Purifying selection
39	ZmWRKY032	KQL07532	0.0549112	0.195608	0.280721	Purifying selection
40	ZmWRKY033	KQL15012	0.427256	1.0846	0.393928	Purifying selection
41	ZmWRKY033	KQL07498	0.111321	0.324134	0.34344	Purifying selection
42	ZmWRKY033	KQK93361	0.809449	1.56021	0.518809	Purifying selection
43	ZmWRKY034	KQK99679	0.701263	3.1538	0.222355	Purifying selection
44	ZmWRKY034	KQK93358	0.75448	3.99619	0.1888	Purifying selection
45	ZmWRKY035	KQL07494	0.100164	0.519503	0.192807	Purifying selection
46	ZmWRKY037	KQL06989	0.1724	0.355116	0.485477	Purifying selection
47	ZmWRKY038	KQL06831	0.146658	0.372782	0.393414	Purifying selection
48	ZmWRKY039	KQL14572	0.30069	0.967505	0.310789	Purifying selection
49	ZmWRKY039	KQL06699	0.167312	0.424391	0.39424	Purifying selection
50	ZmWRKY040	KQL14136	0.431157	0.712454	0.605171	Purifying selection
51	ZmWRKY040	KQL14302	0.22043	0.475651	0.463427	Purifying selection
52	ZmWRKY040	KQL06301	0.0825552	0.154549	0.53417	Purifying selection
53	ZmWRKY041	KQL14231	0.424777	0.607723	0.698964	Purifying selection
54	ZmWRKY041	KQL06164	0.150565	0.254266	0.592155	Purifying selection
55	ZmWRKY042	KQL14136	0.335765	0.743487	0.451608	Purifying selection
56	ZmWRKY042	KQL05974	0.0645608	0.255719	0.252467	Purifying selection
57	ZmWRKY043	KQL14133	0.243401	0.500872	0.485955	Purifying selection
58	ZmWRKY043	KQL05965	0.141587	0.284786	0.497169	Purifying selection
59	ZmWRKY044	KQK99680	0.786719	NaN	NaN	NaN
60	ZmWRKY044	KQK93357	0.834642	NaN	NaN	NaN
61	ZmWRKY046	KQK94614	0.0845806	0.538695	0.15701	Purifying selection
62	ZmWRKY048	KQK98793	0.341891	0.673958	0.507289	Purifying selection
63	ZmWRKY049	KQL01629	0.158936	0.408076	0.389477	Purifying selection
64	ZmWRKY050	KQL30741	0.0647578	0.296154	0.218663	Purifying selection
65	ZmWRKY050	KQL23914	0.219311	0.605282	0.362329	Purifying selection
66	ZmWRKY051	KQL31074	0.107316	0.390983	0.274478	Purifying selection
67	ZmWRKY052	KQK99676	0.282487	0.591422	0.477641	Purifying selection
68	ZmWRKY052	KQK93358	0.700885	1.95761	0.358031	Purifying selection
69	ZmWRKY053	KQK93355	0.597287	1.52423	0.39186	Purifying selection
70	ZmWRKY054	KQL24985	0.320506	1.47589	0.217161	Purifying selection
71	ZmWRKY054	KQL02360	0.151158	0.61022	0.24771	Purifying selection
72	ZmWRKY055	KQL27802	0.0798396	0.263741	0.30272	Purifying selection
73	ZmWRKY055	KQL14133	0.479645	0.791446	0.606035	Purifying selection
74	ZmWRKY056	KQL28437	0.171734	0.340167	0.504853	Purifying selection
75	ZmWRKY058	KQK87848	0.136801	0.321095	0.426046	Purifying selection
76	ZmWRKY059	KQK88030	0.0487501	0.57947	0.0841288	Purifying selection
77	ZmWRKY060	KQL28437	0.0993124	0.299724	0.331346	Purifying selection
78	ZmWRKY060	KQL11195	0.228153	0.533728	0.427471	Purifying selection
79	ZmWRKY061	KQL27802	0.10136	0.297855	0.3403	Purifying selection
80	ZmWRKY061	KQL10771	0.442702	0.827526	0.53497	Purifying selection
81	ZmWRKY062	KQL30741	0.0574851	0.295048	0.194833	Purifying selection
82	ZmWRKY062	KQL23914	0.248755	0.683058	0.364178	Purifying selection
83	ZmWRKY064	KQL31694	0.096854	0.298058	0.32495	Purifying selection
84	ZmWRKY066	KQL09679	0.188297	0.372496	0.505502	Purifying selection
85	ZmWRKY067	KQL28437	0.24448	0.521251	0.469025	Purifying selection
86	ZmWRKY067	KQL11195	0.126798	0.27306	0.464358	Purifying selection
87	ZmWRKY068	KQL27802	0.416902	0.980423	0.425226	Purifying selection
88	ZmWRKY068	KQL10771	0.249654	0.587358	0.425045	Purifying selection
89	ZmWRKY069	KQL13852	0.12567	0.274282	0.458178	Purifying selection
90	ZmWRKY070	KQL16028	0.157321	0.380619	0.413329	Purifying selection
91	ZmWRKY071	KQL15970	0.0687863	0.28156	0.244304	Purifying selection
92	ZmWRKY072	KQL15052	0.13141	0.261732	0.502079	Purifying selection
93	ZmWRKY072	KQL07532	0.262079	0.489556	0.535341	Purifying selection
94	ZmWRKY073	KQL14639	0.163586	0.444122	0.368336	Purifying selection
95	ZmWRKY073	KQL06851	0.24174	0.717813	0.336773	Purifying selection
96	ZmWRKY074	KQL14572	0.0751739	0.277219	0.271171	Purifying selection
97	ZmWRKY074	KQL06234	0.475584	0.810953	0.58645	Purifying selection
98	ZmWRKY074	KQL06699	0.289325	0.702947	0.411589	Purifying selection
99	ZmWRKY075	KQL14136	0.482504	0.940415	0.513076	Purifying selection
100	ZmWRKY075	KQL14302	0.135603	0.383635	0.353468	Purifying selection
101	ZmWRKY075	KQL05974	0.423723	0.761104	0.556722	Purifying selection
102	ZmWRKY075	KQL06301	0.253875	0.455012	0.557953	Purifying selection
103	ZmWRKY076	KQL14277	0.184732	0.356794	0.517756	Purifying selection
104	ZmWRKY077	KQL22145	0.237958	0.449686	0.529164	Purifying selection
105	ZmWRKY078	KQL24182	0.214811	0.370338	0.580039	Purifying selection
106	ZmWRKY080	KQL24499	0.138287	0.228572	0.605004	Purifying selection
107	ZmWRKY082	KQL24985	0.103186	0.347436	0.296993	Purifying selection
108	ZmWRKY082	KQL02360	0.313337	1.04786	0.299027	Purifying selection
109	ZmWRKY083	KQL26438	0.0481252	0.278395	0.172867	Purifying selection
110	ZmWRKY084	KQL27188	0.153407	0.370236	0.41435	Purifying selection
111	ZmWRKY084	KQK90997	0.419854	0.719681	0.58339	Purifying selection
112	ZmWRKY085	KQL13263	0.343083	0.810053	0.423532	Purifying selection
113	ZmWRKY085	KQL03556	0.121078	0.394883	0.306617	Purifying selection
114	ZmWRKY089	KQL14277	0.175617	0.345967	0.507611	Purifying selection
115	ZmWRKY090	KQL14231	0.149161	0.329061	0.453291	Purifying selection
116	ZmWRKY090	KQL06164	0.472424	0.69169	0.682999	Purifying selection
117	ZmWRKY091	KQL14133	0.277857	0.45393	0.612113	Purifying selection
118	ZmWRKY091	KQL05965	0.337487	0.830333	0.406447	Purifying selection
119	ZmWRKY092	KQL13852	0.0939408	0.353322	0.265879	Purifying selection
120	ZmWRKY094	KQL15012	0.672129	2.02721	0.331554	Purifying selection
121	ZmWRKY094	KQL07496	0.812949	1.38801	0.585693	Purifying selection
122	ZmWRKY095	KQL14639	0.162262	0.487374	0.33293	Purifying selection
123	ZmWRKY095	KQL06851	0.302793	0.75897	0.398953	Purifying selection
124	ZmWRKY097	KQL06217	0.199928	0.410507	0.487026	Purifying selection
125	ZmWRKY098	KQL14133	0.312922	0.607271	0.515292	Purifying selection
126	ZmWRKY098	KQL05965	0.138954	0.303495	0.457847	Purifying selection
127	ZmWRKY099	KQL14136	0.35049	0.75611	0.463544	Purifying selection
128	ZmWRKY099	KQL05974	0.0921444	0.197284	0.467066	Purifying selection
129	ZmWRKY100	KQL14231	0.436573	0.768983	0.567728	Purifying selection
130	ZmWRKY100	KQL06164	0.134161	0.270021	0.496855	Purifying selection
131	ZmWRKY101	KQL14302	0.263715	0.548537	0.480762	Purifying selection
132	ZmWRKY101	KQL06301	0.113942	0.238035	0.478679	Purifying selection
133	ZmWRKY102	KQL07679	0.2821	0.505316	0.558265	Purifying selection
134	ZmWRKY103	KQL15052	0.28462	0.493529	0.576704	Purifying selection
135	ZmWRKY103	KQL07532	0.0712973	0.207869	0.342991	Purifying selection
136	ZmWRKY104	KQL15012	0.471808	0.994071	0.474622	Purifying selection
137	ZmWRKY104	KQL07498	0.122263	0.346608	0.352742	Purifying selection
138	ZmWRKY105	KQL06989	0.0565239	0.188397	0.300026	Purifying selection
139	ZmWRKY106	KQL14639	0.246995	0.745689	0.331231	Purifying selection
140	ZmWRKY106	KQL06851	0.127695	0.397003	0.321647	Purifying selection
141	ZmWRKY108	KQL09270	0.109081	0.357762	0.304899	Purifying selection
142	ZmWRKY109	KQL28437	0.232227	0.535959	0.433292	Purifying selection
143	ZmWRKY109	KQL11195	0.117991	0.332881	0.354453	Purifying selection
144	ZmWRKY110	KQK90355	0.0762404	0.285634	0.266916	Purifying selection
145	ZmWRKY111	KQL27188	0.440991	1.03152	0.427514	Purifying selection
146	ZmWRKY111	KQK90997	0.192208	0.391937	0.490407	Purifying selection
147	ZmWRKY112	KQK99680	0.586104	NaN	NaN	NaN
148	ZmWRKY112	KQK93355	0.668221	2.37305	0.281587	Purifying selection
149	ZmWRKY116	KQL13263	0.0990225	0.376373	0.263097	Purifying selection
150	ZmWRKY116	KQL03556	0.370004	0.809338	0.457168	Purifying selection
151	ZmWRKY120	KQL31074	0.253855	0.747622	0.33955	Purifying selection
152	ZmWRKY120	KQK98722	0.0723392	0.360028	0.200926	Purifying selection
NaN: High Sequence Divergence Value (pS>=0.75)
