# Supplementary material for: Genome-Wide Characterization of the Maize (Zea mays L.) WRKY Transcription Factor Family and Their Responses to Ustilago maydis
Source: Int J Mol Sci. 2023 Oct 5;24(19):14916. doi: 10.3390/ijms241914916 (PMC10573107; doi:10.3390/ijms241914916)
Supplement: Supplementary file 1 [file ijms-24-14916-s001.zip › Table S8.xlsx]

## Sheet: Sheet1
Table S8. The Ka/Ks ratios for WRKY orthologous proteins between Zea mays and Sorghum bicolor
No.	ZmWRKY Gene Name	SbWRKY gene ID	Ka	Ks	Ka/Ks	Selection Pressure
1	ZmWRKY001	EER94940	0.02086	0.0956382	0.218114	Purifying selection
2	ZmWRKY003	OQU92055	0.080722	0.229407	0.351872	Purifying selection
3	ZmWRKY004	EER91209	0.212758	1.6552	0.128539	Purifying selection
4	ZmWRKY004	EES17321	0.0582523	0.481812	0.120903	Purifying selection
5	ZmWRKY005	EER96589	0.452325	0.676674	0.668453	Purifying selection
6	ZmWRKY005	OQU80381	0.0589242	0.111235	0.529725	Purifying selection
7	ZmWRKY007	KXG37899	0.110772	0.135469	0.81769	Purifying selection
8	ZmWRKY009	EER90854	0.0760302	0.263872	0.288133	Purifying selection
9	ZmWRKY010	EER93417	0.0745213	0.204495	0.364416	Purifying selection
10	ZmWRKY011	EER93478	0.526431	1.8791	0.28015	Purifying selection
11	ZmWRKY011	KXG37354	0.0525361	0.234426	0.224105	Purifying selection
12	ZmWRKY012	KXG37092	0.0962652	0.275576	0.349323	Purifying selection
13	ZmWRKY013	EES11384	0.047946	0.152539	0.31432	Purifying selection
14	ZmWRKY013	EES14755	0.267927	0.770601	0.347685	Purifying selection
15	ZmWRKY014	EES07413	0.270846	0.81631	0.331793	Purifying selection
16	ZmWRKY014	KXG27029	0.0555332	0.289453	0.191856	Purifying selection
17	ZmWRKY015	KXG26824	0.0514646	0.106277	0.48425	Purifying selection
18	ZmWRKY016	OQU81765	0.0911071	0.180356	0.505152	Purifying selection
19	ZmWRKY018	EES09141	0.171644	0.497956	0.344698	Purifying selection
20	ZmWRKY018	OQU78675	0.563987	1.80331	0.312751	Purifying selection
21	ZmWRKY019	OQU82725	0.125355	0.313135	0.400321	Purifying selection
22	ZmWRKY019	OQU78676	0.73373	1.81072	0.405215	Purifying selection
23	ZmWRKY020	EER96589	0.247796	0.400164	0.619237	Purifying selection
24	ZmWRKY020	OQU80381	0.387221	0.640783	0.604294	Purifying selection
25	ZmWRKY021	KXG35872	0.0431889	0.163541	0.264086	Purifying selection
26	ZmWRKY021	OQU80981	0.34291	1.27726	0.268473	Purifying selection
27	ZmWRKY022	KXG36569	0.0299967	0.140851	0.212968	Purifying selection
28	ZmWRKY024	EES02155	0.058517	0.16649	0.351474	Purifying selection
29	ZmWRKY025	EES00157	0.112734	0.172335	0.654153	Purifying selection
30	ZmWRKY025	EES19157	0.367799	0.982199	0.374465	Purifying selection
31	ZmWRKY026	EES02331	0.0788442	0.201016	0.392229	Purifying selection
32	ZmWRKY027	EES00609	0.0754269	0.251794	0.299559	Purifying selection
33	ZmWRKY027	KXG21247	0.426162	0.904381	0.471219	Purifying selection
34	ZmWRKY029	EES16036	0.0314684	0.196037	0.160522	Purifying selection
35	ZmWRKY030	EES04299	0.108216	0.234602	0.461276	Purifying selection
36	ZmWRKY031	OQU87842	0.11429	0.1491	0.766531	Purifying selection
37	ZmWRKY032	KXG33637	0.0308677	0.13617	0.226686	Purifying selection
38	ZmWRKY032	OQU78174	0.260429	0.533671	0.487997	Purifying selection
39	ZmWRKY032	KXG21728	0.367883	0.798319	0.460822	Purifying selection
40	ZmWRKY033	EES01669	0.0711441	0.117871	0.603575	Purifying selection
41	ZmWRKY034	EER94905	0.86473	1.27567	0.677864	Purifying selection
42	ZmWRKY035	EES01667	0.066936	0.311228	0.215071	Purifying selection
43	ZmWRKY035	EES19695	0.63607	1.4099	0.451146	Purifying selection
44	ZmWRKY037	EES03611	0.151438	0.326373	0.464004	Purifying selection
45	ZmWRKY038	EES03563	0.0655824	0.197947	0.331314	Purifying selection
46	ZmWRKY039	KXG33244	0.0591747	0.15487	0.382093	Purifying selection
47	ZmWRKY039	EES18577	0.305973	0.990282	0.308975	Purifying selection
48	ZmWRKY040	EES03393	0.0615551	0.128052	0.480705	Purifying selection
49	ZmWRKY040	EES18690	0.218395	0.40511	0.5391	Purifying selection
50	ZmWRKY041	EES03370	0.093526	0.14747	0.634204	Purifying selection
51	ZmWRKY041	EES18716	0.448538	0.673808	0.665676	Purifying selection
52	ZmWRKY042	EES03393	0.438844	0.81783	0.536596	Purifying selection
53	ZmWRKY042	EES01107	0.040813	0.167684	0.243392	Purifying selection
54	ZmWRKY042	OQU78504	0.403432	1.01245	0.398473	Purifying selection
55	ZmWRKY043	EES03310	0.0816255	0.167605	0.487012	Purifying selection
56	ZmWRKY043	KXG22622	0.385237	0.857595	0.449207	Purifying selection
57	ZmWRKY044	EES15637	0.198153	0.446163	0.444127	Purifying selection
58	ZmWRKY045	EES09137	0.290076	1.02452	0.283132	Purifying selection
59	ZmWRKY045	OQU78673	0.18325	0.715615	0.256073	Purifying selection
60	ZmWRKY046	EES08501	0.115164	0.322057	0.35759	Purifying selection
61	ZmWRKY048	EES11384	0.313654	0.661337	0.474272	Purifying selection
62	ZmWRKY048	EES14755	0.0856049	0.215821	0.396647	Purifying selection
63	ZmWRKY049	OQU80381	0.0514466	0.136067	0.378097	Purifying selection
64	ZmWRKY050	KXG31104	0.0623801	0.131071	0.475928	Purifying selection
65	ZmWRKY050	KXG26824	0.250123	0.712561	0.35102	Purifying selection
66	ZmWRKY051	EES07413	0.0834216	0.218912	0.381074	Purifying selection
67	ZmWRKY052	EES01666	0.738347	2.93282	0.251754	Purifying selection
68	ZmWRKY052	OQU82725	0.120406	0.299891	0.401499	Purifying selection
69	ZmWRKY052	OQU78675	0.796659	NaN	NaN	NaN
70	ZmWRKY053	EES09141	0.591947	2.40033	0.246611	Purifying selection
71	ZmWRKY054	KXG35872	0.359927	1.88873	0.190566	Purifying selection
72	ZmWRKY054	OQU80981	0.0928766	0.317369	0.292646	Purifying selection
73	ZmWRKY055	EES04883	0.0542011	0.194433	0.278765	Purifying selection
74	ZmWRKY056	EER88729	0.260541	0.630264	0.413385	Purifying selection
75	ZmWRKY056	EES04642	0.121178	0.260093	0.465903	Purifying selection
76	ZmWRKY058	KXG37899	0.122563	0.219174	0.559204	Purifying selection
77	ZmWRKY059	EER91209	0.0481758	0.354913	0.13574	Purifying selection
78	ZmWRKY060	EER88729	0.297823	0.620166	0.480231	Purifying selection
79	ZmWRKY060	EES04642	0.0912765	0.26645	0.342566	Purifying selection
80	ZmWRKY061	EER89819	0.464562	0.757116	0.613595	Purifying selection
81	ZmWRKY061	EES04883	0.0650902	0.188486	0.345332	Purifying selection
82	ZmWRKY062	KXG31104	0.0433975	0.104883	0.413772	Purifying selection
83	ZmWRKY062	KXG26824	0.227305	0.853699	0.266259	Purifying selection
84	ZmWRKY064	EES05866	0.0622893	0.182194	0.341884	Purifying selection
85	ZmWRKY066	EER87882	0.136902	0.199298	0.686923	Purifying selection
86	ZmWRKY067	EER88729	0.156358	0.273472	0.571749	Purifying selection
87	ZmWRKY067	EES04642	0.261689	0.545296	0.479903	Purifying selection
88	ZmWRKY068	OQU76459	0.411431	0.58374	0.704819	Purifying selection
89	ZmWRKY068	EES04883	0.409789	1.12187	0.365274	Purifying selection
90	ZmWRKY069	EES19157	0.0457974	0.205073	0.223323	Purifying selection
91	ZmWRKY072	KXG33637	0.264186	0.479449	0.551019	Purifying selection
92	ZmWRKY072	OQU78174	0.112655	0.164401	0.685246	Purifying selection
93	ZmWRKY072	KXG21728	0.402097	0.684634	0.587317	Purifying selection
94	ZmWRKY073	EES01425	0.249265	0.587245	0.424466	Purifying selection
95	ZmWRKY073	EES19853	0.0745268	0.234038	0.318439	Purifying selection
96	ZmWRKY074	KXG33244	0.301939	1.03329	0.292211	Purifying selection
97	ZmWRKY074	EES00970	0.512181	0.859726	0.595749	Purifying selection
98	ZmWRKY074	EES18577	0.0650697	0.16087	0.404485	Purifying selection
99	ZmWRKY075	EES03393	0.247573	0.566641	0.436914	Purifying selection
100	ZmWRKY075	EES18690	0.0934921	0.282667	0.33075	Purifying selection
101	ZmWRKY075	OQU78504	0.449657	0.812585	0.553366	Purifying selection
102	ZmWRKY076	KXG22547	0.125131	0.201468	0.621095	Purifying selection
103	ZmWRKY077	KXG34273	0.211846	0.332158	0.637789	Purifying selection
104	ZmWRKY078	EER96589	0.122162	0.168247	0.726089	Purifying selection
105	ZmWRKY078	OQU80381	0.522053	0.747362	0.698528	Purifying selection
106	ZmWRKY080	EER98905	0.0774211	0.127712	0.606219	Purifying selection
107	ZmWRKY082	KXG35872	0.0538908	0.141379	0.381181	Purifying selection
108	ZmWRKY082	OQU80981	0.347766	1.22236	0.284504	Purifying selection
109	ZmWRKY083	KXG36569	0.0246013	0.118685	0.207283	Purifying selection
110	ZmWRKY084	EER94905	0.460209	0.76872	0.598669	Purifying selection
111	ZmWRKY084	EER99917	0.0974948	0.168768	0.577684	Purifying selection
112	ZmWRKY084	EES09138	0.740956	2.09603	0.353504	Purifying selection
113	ZmWRKY085	EES00609	0.115613	0.302896	0.381692	Purifying selection
114	ZmWRKY085	KXG21247	0.418842	1.22562	0.34174	Purifying selection
115	ZmWRKY087	EES00157	0.0846501	0.158145	0.535268	Purifying selection
116	ZmWRKY088	EES02331	0.0585268	0.183482	0.318978	Purifying selection
117	ZmWRKY089	KXG22547	0.114274	0.206314	0.553884	Purifying selection
118	ZmWRKY090	EES03370	0.385773	0.564168	0.683792	Purifying selection
119	ZmWRKY090	EES18716	0.0494125	0.142782	0.34607	Purifying selection
120	ZmWRKY091	EES03310	0.36524	0.833212	0.438352	Purifying selection
121	ZmWRKY091	KXG22622	0.134643	0.28286	0.476006	Purifying selection
122	ZmWRKY092	EES19157	0.055539	0.182375	0.304532	Purifying selection
123	ZmWRKY094	EES03804	0.653845	1.24621	0.524666	Purifying selection
124	ZmWRKY094	EES19695	0.0505898	0.260657	0.194086	Purifying selection
125	ZmWRKY095	EES01425	0.331127	0.885604	0.3739	Purifying selection
126	ZmWRKY095	EES19853	0.108936	0.217134	0.501701	Purifying selection
127	ZmWRKY097	EES03177	0.182309	0.257895	0.706913	Purifying selection
128	ZmWRKY098	EES03310	0.127997	0.251305	0.509331	Purifying selection
129	ZmWRKY098	KXG22622	0.394561	0.940752	0.41941	Purifying selection
130	ZmWRKY099	EES01107	0.0676728	0.151366	0.44708	Purifying selection
131	ZmWRKY099	EES03393	0.46681	0.700586	0.666314	Purifying selection
132	ZmWRKY099	OQU78504	0.360961	0.770846	0.468266	Purifying selection
133	ZmWRKY100	EES03370	0.0796764	0.179142	0.444766	Purifying selection
134	ZmWRKY100	EES18716	0.470282	0.779791	0.603088	Purifying selection
135	ZmWRKY101	EES03393	0.08326	0.169767	0.490438	Purifying selection
136	ZmWRKY101	EES18690	0.279939	0.570233	0.49092	Purifying selection
137	ZmWRKY102	OQU87842	0.136758	0.235222	0.581401	Purifying selection
138	ZmWRKY103	KXG33637	0.0558954	0.130289	0.429012	Purifying selection
139	ZmWRKY103	OQU78174	0.305198	0.554869	0.550037	Purifying selection
140	ZmWRKY104	EES01669	0.0869909	0.191335	0.454654	Purifying selection
141	ZmWRKY105	EES03611	0.0488251	0.119319	0.409197	Purifying selection
142	ZmWRKY106	EES01425	0.088735	0.289342	0.306679	Purifying selection
143	ZmWRKY106	EES19853	0.255752	0.962712	0.265658	Purifying selection
144	ZmWRKY107	EER87882	0.127144	0.222444	0.571579	Purifying selection
145	ZmWRKY108	OQU75809	0.0833744	0.218594	0.381412	Purifying selection
146	ZmWRKY109	EER88729	0.126949	0.180133	0.704752	Purifying selection
147	ZmWRKY109	EES04642	0.234869	0.669324	0.350905	Purifying selection
148	ZmWRKY110	EER94675	0.041482	0.132731	0.312528	Purifying selection
149	ZmWRKY111	EER94905	0.120883	0.228677	0.52862	Purifying selection
150	ZmWRKY111	EER99917	0.495876	0.857432	0.578327	Purifying selection
151	ZmWRKY112	EES09141	0.591855	NaN	NaN	NaN
152	ZmWRKY112	EES15637	0.172949	0.403731	0.428377	Purifying selection
153	ZmWRKY113	EES09137	0.198501	0.540679	0.367134	Purifying selection
154	ZmWRKY114	EES15768	0.175746	0.397899	0.441686	Purifying selection
155	ZmWRKY115	OQU80086	0.101841	0.303251	0.335832	Purifying selection
156	ZmWRKY116	EES00609	0.36753	0.950133	0.386819	Purifying selection
157	ZmWRKY116	KXG21247	0.114051	0.30142	0.37838	Purifying selection
158	ZmWRKY120	EES07413	0.26304	0.861529	0.305317	Purifying selection
159	ZmWRKY120	KXG27029	0.050926	0.182948	0.278362	Purifying selection
NaN: High Sequence Divergence Value (pS>=0.75)
