# Supplementary material for: Genome-Wide Characterization of the Maize (Zea mays L.) WRKY Transcription Factor Family and Their Responses to Ustilago maydis
Source: Int J Mol Sci. 2023 Oct 5;24(19):14916. doi: 10.3390/ijms241914916 (PMC10573107; doi:10.3390/ijms241914916)
Supplement: Supplementary file 1 [file ijms-24-14916-s001.zip › Table S9.xlsx]

## Sheet: Sheet1
Table S9. Expression profiles of ZmWRKY genes in multiple tissues
ZmWRKY Gene Name	Kernel-14DAPa	Endosperm-27DAPa	Embryo-27DAPa	Root	Silk	Ear	Internode	Leaf	Tasselstem	Tassel
ZmWRKY100	0	0	0	0.536794	0	0	0.438961	9.11051	0.583701	0
ZmWRKY086	0.202859	0	0	0.367964	0	0	0.063607	0.0311317	0.271547	0.0719707
ZmWRKY048	0.062838	11.3333	7.66667	1.16582	0.0479247	0	3.18043	1.16571	1.34187	0.43609
ZmWRKY038	1.2047	1	1.66667	8.85276	21.6549	0	1.08234	6.86055	1.9615	0.826567
ZmWRKY065	2.66079	25	15	5.61021	9.51762	1.42199	5.8729	6.85523	5.07201	4.19793
ZmWRKY022	11.037	122	194.667	10.9578	14.3875	27.7289	9.7788	4.44137	5.994	20.7316
ZmWRKY118	0.615129	1	2	0.302879	0.752757	0.901683	0.496308	0.280918	0.336202	0.697322
ZmWRKY062	0	0	11	0	0	0	0.432278	0	0	0.0584267
ZmWRKY013	1.67532	22	18.3333	15.225	1.47444	6.68418	10.783	10.3366	9.30329	4.99412
ZmWRKY114	5.73396	0	5.66667	2.81882	1.69442	18.5537	19.5596	26.022	30.9326	12.8637
ZmWRKY057	16.1306	72	81.6667	4.6993	1.2469	10.9526	2.31265	1.14628	2.33597	5.22265
ZmWRKY112	1.2317	0	0.666667	0.050309	0	0.620162	1.12516	5.94267	0.381069	0.992581
ZmWRKY113	0.762944	6	20.3333	1.21948	1.60219	1.4131	1.30637	33.1126	4.14393	0.530154
ZmWRKY083	14.1216	219.333	234.333	9.48787	13.2178	37.5689	11.2372	12.7813	18.4825	12.2926
ZmWRKY061	1.31834	6.66667	31	0.16404	1.08242	0.580998	0.934954	0.52051	1.57169	1.65269
ZmWRKY039	0	0	0	0	0	0	0.0461357	0	0	0
ZmWRKY076	0.0417803	0.666667	0	0.070136	0	0	0.0139727	0	0	0
ZmWRKY075	0	0	0	0.306739	0	0	0.538199	0.538843	0.530985	1.75791
ZmWRKY005	1.19751	0	6	3.43555	0.03635	0	2.01611	2.24028	3.66001	0.28734
ZmWRKY008	1.42784	21.6667	30.6667	3.10234	0.824197	15.7837	22.6616	1.11397	16.095	5.82474
ZmWRKY049	0.792309	0	0	4.1754	0.0600387	0	2.42321	1.40828	6.65514	0.210197
ZmWRKY027	0.10974	3.33333	2	0.626288	0	0	3.5412	3.19696	4.16062	0.229573
ZmWRKY055	0.593941	2.33333	39.3333	0.7063	1.75247	0.919165	1.5537	1.34261	2.18421	1.38287
ZmWRKY101	2.87752	0	0	5.45116	2.09028	0	0.628092	2.83973	0.993132	1.303
ZmWRKY051	0.0395227	0	15.6667	1.32145	0.173324	1.87009	0.177724	0	0	0.966935
ZmWRKY077	0.841232	11	31	3.61831	7.21934	2.85235	13.3154	0.449213	2.58249	3.97938
ZmWRKY097	0	1.66667	0	0.0230103	0	0	0	0	0	0
ZmWRKY071	3.81564	0	12.3333	7.722	1.74394	0	9.45285	6.5941	12.6601	3.25788
ZmWRKY002	0.0715853	1	1	0.219689	0.592517	0	2.25246	1.12157	0.19667	0.096933
ZmWRKY031	0.619214	0	29.6667	0	3.11106	0	0.124802	1.57558	0.716916	0
ZmWRKY045	0	0	0	0	0	0	0	0	0	0
ZmWRKY044	0	0	0	0	1.25401	0	0.126887	0.351319	0.308276	0.401986
ZmWRKY084	0	0	0	0.23843	0	0	0.432775	1.60819	1.69287	0
ZmWRKY006	5.32453	82	57	13.7681	8.82184	14.2196	22.8506	9.53984	38.7442	8.8951
ZmWRKY094	0.277046	0	0	0	0	0	0.024266	0.0543237	0	0
ZmWRKY064	0.033546	0	0	0.859476	0.0167737	0	0	0	0	0.0307437
ZmWRKY054	0.128972	4.33333	6	0.174344	0	0	0.236659	4.51388	0.645337	0.283189
ZmWRKY103	0.757165	0	4.33333	1.0679	0	0	0.130999	1.27151	1.22842	0
ZmWRKY066	0	0	0	0	0	0	0	0	0	0
ZmWRKY016	0.167379	1	5.66667	0	0.028151	30.56	0	0	0.0298473	3.69616
ZmWRKY104	0.165939	0	0	0	0	0	0.451418	0.172388	1.8796	3.57837
ZmWRKY091	0	0	0	1.10145	0.076377	0	0.52236	0.819703	2.13501	0
ZmWRKY011	0	0	2	1.005	1.10541	0	0.212966	0.059988	0.155595	0
ZmWRKY052	0	0	0	0.105012	0.232987	0	0	0.208656	0	0.0253493
ZmWRKY053	0	0	0	1.14253	0	0	0.626336	0	0.259148	0
ZmWRKY109	0.0245047	0	1	0.544899	0	0	0.133123	0	0.303417	0
ZmWRKY093	2.64368	47	8.33333	19.0231	4.31893	0	15.3214	8.27805	13.0358	2.27456
ZmWRKY087	0.307774	0	0	0.237884	0.809148	0	0.088794	0	0.976662	0
ZmWRKY088	0	0	0	0.783834	0	0	0	0	0	0.020904
ZmWRKY041	0	0	0	1.13424	4.93868	0	2.95793	3.01855	0.391301	0.395122
ZmWRKY015	0	0	1.66667	3.56898	0	16.7936	7.89105	0.141585	4.61204	0.955565
ZmWRKY115	2.60471	0	10.3333	1.96644	2.55811	0	0	0.123182	0	3.21275
ZmWRKY073	0	0	0	5.98623	0	0	0.236629	0	0	1.56601
ZmWRKY023	0	0	0	0.787708	0.684979	0	0.537792	0.145453	0.24114	0.0632527
ZmWRKY068	0	0	0	0.316281	0	0	0	0	0.0465563	0
ZmWRKY107	0	0	0	0.599734	0.369399	0	0.090485	0	0.0781903	0
ZmWRKY120	0	0	5	0.807514	0	0	0	0.015842	0	0.12939
ZmWRKY106	0.072341	7.66667	0	3.52698	0	0	0.44871	0	0.024206	0.147036
ZmWRKY063	0.018724	0	8.33333	2.67356	0	0	0.280627	0	0	0.212952
ZmWRKY024	0.643965	0	1.66667	2.75732	0.096843	0	1.37486	7.15037	2.31017	0.474199
ZmWRKY080	1.27594	41.6667	0	1.66043	0	0	3.32646	45.9843	16.2496	1.11166
ZmWRKY081	0.119051	0	0	0.79403	0	0	0.895471	1.415	0.682366	0
ZmWRKY078	1.40736	3	23	4.77637	1.30288	1.94681	13.2957	10.0813	13.6006	5.1
ZmWRKY079	3.87807	0	0	5.84312	0.789616	6.44754	45.4403	23.5153	47.0026	2.42549
ZmWRKY111	0	0	0	0.253232	0	0	0.188226	0.363136	0.064799	0
ZmWRKY025	0	0	0	0.455339	21.3209	0	0.047041	0.415231	0.871824	0.056276
ZmWRKY026	0.043212	0	0	0.360183	2.99685	0	0.071234	1.16735	0.186853	1.08791
ZmWRKY072	0.292071	0	1	0.79284	2.21853	0	0.225547	0.0707633	0	0.263798
ZmWRKY117	0.615129	1	2	0.302879	0.752757	0.901683	0.496308	0.280918	0.312638	0.697322
ZmWRKY067	0	0	0	1.29251	0.193817	0	0.382644	1.44176	12.3301	0.020832
ZmWRKY029	1.00419	4.66667	15	3.77503	11.8782	0.938218	5.97756	5.06211	6.0647	2.62912
ZmWRKY110	2.6162	62.3333	61	8.39109	12.4777	3.82478	7.10038	12.6708	12.3024	3.4195
ZmWRKY009	4.23694	45.3333	14	6.04162	2.56896	0	0.712425	5.38932	6.70032	1.08971
ZmWRKY085	0	0	0	0.572673	0.117407	0	0.65458	1.36003	2.5555	2.09189
ZmWRKY092	0.84648	0	0	3.08846	0.904336	0	14.0359	8.81156	20.4215	1.01013
ZmWRKY010	0	0	0	0	0	0	0	0	0.042942	0
ZmWRKY060	4.51157	0	8.33333	10.832	1.65083	0	7.1746	32.3157	83.3637	0.985142
ZmWRKY096	0.0530183	28	2	1.4928	0.259059	0	1.74324	6.72163	2.5385	0.0479043
ZmWRKY116	0.110638	0	0	0.843711	0	0	0.334255	1.23399	0.715012	0.790151
ZmWRKY070	0	0	0	0	0	0	0	0.041149	0	0
ZmWRKY090	0	0	0.666667	2.18369	0	0.625847	1.76092	1.61333	1.21104	0.280166
ZmWRKY099	0.843645	0.666667	0	2.25732	0.996696	0	4.22276	0.424092	3.2599	4.46815
ZmWRKY037	2.43609	28.6667	20.3333	9.61964	4.84525	1.4569	8.97616	2.9423	10.3476	2.57828
ZmWRKY098	0	0.666667	1	0	0	0	0.046064	0.246896	0.145339	0
ZmWRKY034	0.13673	1	0	0.207763	0	0	0.312664	2.73899	30.424	0
ZmWRKY035	0	9	0	0	0	0	0	0	0	0
ZmWRKY033	0.80571	2.66667	3.33333	0.83181	0	0	2.91475	0.467311	12.441	0.515275
ZmWRKY108	0	0	7	0.142275	0.016578	0	0.0147917	0.0626697	0.0519617	0
ZmWRKY036	0	0	0	0	0	0	0	0	0	0.774427
ZmWRKY004	0.693316	8.66667	27.6667	2.50517	0.84272	3.11924	5.61914	0.884186	1.58674	2.6764
ZmWRKY021	3.6051	3.33333	35.6667	26.2067	11.7012	6.11796	51.3651	7.18576	45.0803	7.64997
ZmWRKY001	1.29883	0	16	17.9576	4.80992	7.55926	3.39023	4.60644	5.33299	2.92685
ZmWRKY082	0.907506	7.33333	64.3333	10.512	3.30414	1.5712	19.2668	2.82254	16.6523	1.66365
ZmWRKY089	0	0	0	0	0	0	0	0	0	0
ZmWRKY102	0.209357	0	0	0.913393	2.25495	0	0.247233	2.64166	0.0765483	0
ZmWRKY047	8.26315	105	137.667	7.52766	16.8946	25.9562	8.58907	6.77483	7.42189	14.5996
ZmWRKY105	2.75869	9	25.6667	7.53661	3.6713	0	6.10359	2.92875	14.2523	0.754302
ZmWRKY019	0	0	0	0	0	0	0.298882	0	0	0
ZmWRKY018	0	0	0	0	0	0	0	0	0	0
ZmWRKY030	1.55419	0	0	0.044094	0	0	0	0	0	0.696837
ZmWRKY032	0.315736	0	2.33333	1.28811	0	0	0.45029	1.58583	0.495105	0.0220653
ZmWRKY074	2.14443	3.66667	2.33333	33.4295	0.970326	0	12.9156	5.98108	10.9473	1.28701
ZmWRKY050	0	0	3.66667	0	0	1.64343	4.33796	0	0.45566	0.290293
ZmWRKY020	0.308456	0	15.3333	1.35519	2.63809	2.11955	2.74502	6.04593	2.82443	1.93398
ZmWRKY056	2.35972	0	1.66667	4.5575	0.0583787	0	2.80043	1.77169	17.4219	0.402049
ZmWRKY014	0	0	10.3333	0.921713	0.102963	2.75442	0	0	0.0161367	0.343192
ZmWRKY040	2.93337	0	4.66667	4.7783	0.50398	0	1.48548	1.51401	1.73421	1.56159
ZmWRKY046	0	0	0	1.61152	0	0	0.215845	2.38124	1.66687	0
ZmWRKY059	2.49633	8	65.3333	8.6363	11.4351	8.17379	10.1865	6.73498	24.5885	4.66143
ZmWRKY069	0.121924	0	0	0.385538	0	0	2.96046	6.71427	6.44545	0.18057
ZmWRKY042	0.021735	0	0	1.20095	0.128015	0	1.08474	0.721792	2.7621	1.50022
ZmWRKY095	0	0	0	2.63966	0	0	0	0	0	12.9187
ZmWRKY058	0	0	0	0	0	0	0.147019	1.46384	0.407536	0
ZmWRKY007	0	0	0	0.408745	0	0	0.390566	0.933345	0.62902	0
ZmWRKY043	0.238077	4.33333	1	0.131989	0.0848987	0	0.0548433	0.796371	0.113213	0.16942
ZmWRKY119	0.20311	2.66667	9.33333	0.1969	0	8.96373	0	0.696014	0.05771	3.2102
ZmWRKY028	4.60171	44	147.333	8.20775	10.9056	9.9189	9.47691	3.17888	6.83146	11.3176
ZmWRKY012	0.787124	0	2	1.02169	0	3.7022	4.0166	0	0.0475003	0.223143
ZmWRKY017	1.56883	57	16.3333	2.55757	3.14166	0	2.77072	2.30791	3.46958	1.05667
ZmWRKY003	0	0	0	0	0	0	0.0238983	0	0.171836	0.12545
a) DAP.,days after pollination
